# Supplementary material for: Dual Transcriptomic Profiling of Host and Microbiota during Health and Disease in Pediatric Asthma
Source: PLoS One. 2015 Jun 30;10(6):e0131819. doi: 10.1371/journal.pone.0131819 (PMC4488395; doi:10.1371/journal.pone.0131819)
Supplement: S1 Table — Core asthma genes differentially expressed (P < 0.003; log-fold-change ≥1.5) in the epithelial cells of asthmatic (P001-P008) and non-asthmatic (P009-P014) patients. (XLSX) [file pone.0131819.s002.xlsx]

## Sheet: Sheet1
Patient ID	Sample ID	Phenotype	Raw reads	Filtered reads (QC)	Human reads (Genome)	Human reads (Transcriptome)	Microbial reads	Bacterial reads
P001	as001	Asmathic	36279826	32884347	31917109	13355422	967238	960174
P002	as003	Asmathic	39489013	35804679	34469313	14238393	1335366	1200458
P003	as007	Asmathic	40224643	36287580	35031079	14954276	1256501	1150053
P004	as008	Asmathic	38019507	34343876	32684430	15442528	1659446	1369300
P005	as028	Asmathic	37092015	33517342	32541138	11748756	976204	962907
P006	as034	Asmathic	40643184	29987646	25759185	4672515	4228461	1800228
P007	as035	Asmathic	40860913	36764330	35753327	12983850	1011003	937282
P008	as038	Asmathic	37771334	35318930	34339144	14672112	979786	960488
P009	c001	Non-ashtmatic	42141628	33402157	30351636	5494614	3050521	1804575
P010	c002	Non-ashtmatic	38337217	33398089	31296862	12353595	2101227	1506332
P011	c101	Non-ashtmatic	44550528	39021856	36413766	13279097	2608090	1614916
P012	c102	Non-ashtmatic	41568581	37480413	35776418	17266983	1703995	1266507
P013	c103	Non-ashtmatic	44263798	39771760	38286240	14537616	1485520	1114984
P014	c104	Non-ashtmatic	44813635	39514897	37739163	15712623	1775734	1271675
