# Supplementary material for: Dual Transcriptomic Profiling of Host and Microbiota during Health and Disease in Pediatric Asthma
Source: PLoS One. 2015 Jun 30;10(6):e0131819. doi: 10.1371/journal.pone.0131819 (PMC4488395; doi:10.1371/journal.pone.0131819)
Supplement: S2 Table — Raw and filtered (QC) reads mapped to the human genome and transcriptome, microbial reads and bacterial reads mapped to the NCBI-NR database with a bit-score ≥50. (XLSX) [file pone.0131819.s003.xlsx]

## Sheet: sheet1
gene_name	gene_id	locus	value_case	value_ctrl	log_fold_change	p_value	q_value	P001	P002	P003	P004	P005	P006	P007	P008	P009	P010	P011	P012	P013	P014
HLX	XLOC_001171	chr1:221006104-221060214	0.283065	5.8568	-4.37091	0.00035	0.010381	0.056547	0.445794	0.472773	0.11908	0.100836	0.59283	0.236424	0.240236	0.0564848	4.35109	0	26.7171	1.17273	2.84341
CD300E	XLOC_015575	chr17:72604978-72619900	0.0996026	1.92329	-4.27125	5e-05	0.00205706	0.0206609	0.110668	0.076619	0.0182701	0.163513	0.299015	0.0862319	0.0218417	0.0381359	1.07985	0.035219	10.0005	0.0314322	0.35459
NFE2	XLOC_008204	chr12:54685890-54695526	0.526847	9.36972	-4.15255	0.0002	0.00662532	0.177889	0.266689	0.453729	0.128154	0.453607	1.94525	0.348024	0.441435	0	6.1834	0.237121	43.2022	2.80374	3.79184
MNDA	XLOC_000878	chr1:158801148-158819783	4.61187	76.5417	-4.05282	5e-05	0.00205706	0.266923	1.94533	6.45857	0.0674734	1.44708	12.9684	10.2206	3.52057	0.0735294	81.1336	0.285339	328.378	25.7251	23.6552
MRC1	XLOC_003664	chr10:17851341-18200091	0.0857717	1.2556	-3.87173	0.0012	0.02685	0.0274838	0.047714	0.101226	0.0303006	0.230946	0.0858672	0.0389863	0.12365	0	2.82075	0.0854483	1.08474	0.186798	3.35588
CXCR2	XLOC_019396	chr2:218990012-219003910	3.06855	44.5988	-3.86138	5e-05	0.00205706	0.182424	1.36165	1.92186	0.487522	0.851019	9.31599	6.66511	3.76284	0.12186	50.4121	0.153372	189.878	14.7828	12.245
FCGR3B	XLOC_002147	chr1:161592987-161601753	4.40004	60.7695	-3.78776	5e-05	0.00205706	0.123739	1.61739	6.80056	0.236062	0.576259	8.18207	12.5725	5.09171	0	29.6099	0.0301787	289.536	24.2213	21.2195
HRH2	XLOC_028671	chr5:175085039-175137756	0.277534	3.52757	-3.66794	0.0015	0.0312975	0	0.284622	0.160531	0.102133	0.0605733	0.855359	0.34376	0.413292	0	2.96152	0.33238	15.5268	0.999476	1.34522
TLR8	XLOC_038605	chrX:12920935-12961419	0.402004	5.04393	-3.64927	5e-05	0.00205706	0.0339692	0.147431	0.137548	0.0401871	0.158819	1.48955	0.775953	0.432576	0.0668975	4.99545	0.0792303	21.7881	2.00258	1.33136
CXCR1	XLOC_020248	chr2:219027567-219031716	3.41031	42.3764	-3.63529	5e-05	0.00205706	0.196792	1.089	2.04386	0.389195	0.443063	12.271	5.84208	5.00746	0	46.6133	0.0277747	183.7	12.8348	11.0822
LOC284581	XLOC_001102	chr1:205822970-205865215	0.0787652	0.97791	-3.63407	5e-05	0.00205706	0.0493137	0.0211489	0.120248	0.149215	0.0678551	0.134766	0.0179348	0.06964	0.0446607	0.0457142	3.3972	2.26247	0.0535219	0.0638926
KIAA0226L	XLOC_009743	chr13:46910459-46964177	2.55488	31.4222	-3.62046	5e-05	0.00205706	0.381027	1.03491	1.13226	0.474566	1.07364	9.76243	5.71841	0.861767	0.361063	39.5019	0.32618	127.815	9.76543	10.7642
MS4A7	XLOC_005484	chr11:60145867-60163426	0.186317	2.17115	-3.54263	0.00025	0.0079339	0.0564709	0.0952003	0.401721	0.15622	0.223712	0	0.404213	0.153001	0	2.68888	0.0991751	6.21392	0.854546	3.17038
CPVL	XLOC_034244	chr7:29019582-29186153	0.348963	4.04686	-3.53565	0.0003	0.00924743	0.284798	0.290556	0.258272	0.548028	0.704443	0.431246	0	0.274364	0	5.6675	0.392568	11.6781	1.33158	5.21142
PROK2	XLOC_024975	chr3:71818767-71834357	7.30907	83.8896	-3.52073	0.0014	0.0295433	0.139046	0.809743	0.617484	0.382081	0.775336	39.7821	9.83207	6.13468	0.0483384	28.4976	0	460.955	7.18879	6.64759
LINC00282	XLOC_009774	chr13:52387482-52419380	0.17184	1.9672	-3.51701	0.0002	0.00662532	0.186312	0.204441	0.0821887	0.331615	0.159121	0.153031	0.0557476	0.202265	0.0369092	1.25732	0.705424	8.54245	0.7196	0.541491
MUC5B	XLOC_005186	chr11:1244294-1283486	1.132	12.6386	-3.48089	5e-05	0.00205706	1.03319	0.113172	0.303019	3.57737	1.09315	0.957428	1.37591	0.60277	1.51363	0.923928	1.89225	70.3887	0.533691	0.579616
MME	XLOC_024520	chr3:154797435-154901518	0.916739	9.87708	-3.4295	5e-05	0.00205706	0.105981	0.426953	0.09361	0.197505	0.306482	3.49755	1.94763	0.75821	0.0493808	6.49278	0.0337565	47.9638	2.81002	1.91274
RGS18	XLOC_001030	chr1:192127591-192156363	0.492632	5.24565	-3.41254	0.00095	0.0224892	0.0696169	0.198463	0.136875	0.185553	0.300373	1.36965	0.771549	0.908976	0.0650797	5.80591	0.0355682	21.6556	1.61661	2.29512
LIN7A	XLOC_008326	chr12:81186298-81331694	0.179772	1.90051	-3.40214	0.00285	0.0494954	0.120973	0.0938116	0.0575413	0.017182	0.0645409	0.558598	0.277806	0.247725	0.0201539	1.09128	0.0219029	9.34233	0.487623	0.439747
STAB1	XLOC_024147	chr3:52529355-52569093	0.2313	2.39095	-3.36975	0.00035	0.010381	0.179936	0.116382	0.114326	0.561337	0.136164	0.287232	0.235344	0.219679	0.103283	1.06828	0.674176	8.34781	0.772753	3.37942
MS4A6A	XLOC_006253	chr11:59939079-59952139	0.434771	4.4942	-3.36974	5e-05	0.00205706	0.172858	0.267762	0.535239	0.624354	1.00746	0.235767	0.366525	0.268205	0.0925689	4.42206	0.553504	13.1684	3.26315	5.46551
LTB	XLOC_030915	chr6:31548318-31550202	1.33321	13.546	-3.34489	5e-05	0.00205706	0.352051	1.24541	0.387192	1.53419	1.37887	1.99857	2.8636	0.905801	1.51498	20.1893	0.28423	41.5078	5.72936	12.0504
NCF4	XLOC_023268	chr22:37257029-37274059	2.6107	25.82	-3.30598	5e-05	0.00205706	0.333837	2.31875	1.57528	1.82976	1.11167	6.81315	4.50425	2.39891	1.34424	26.1625	0.428485	108.286	9.22226	9.47663
SDS	XLOC_008472	chr12:113830120-113841692	0.371249	3.62796	-3.2887	0.00075	0.0190592	0.124187	0.183397	0.84423	0.245281	0.25491	0.723097	0.21107	0.38382	0	4.48781	0.713419	9.47049	2.1491	4.94695
AIF1	XLOC_030243	chr6:31582993-31584945	3.97402	38.6603	-3.28218	0.0007	0.0181042	0.589551	1.55012	2.02882	1.17943	1.06194	13.8797	6.63495	4.86759	0	32.4457	0.717481	175.983	12.586	10.2297
GMFG	XLOC_018064	chr19:39818900-39826726	3.62254	34.8832	-3.26746	0.00115	0.025959	0.015614	2.06144	2.49116	2.35807	1.149	11.3861	7.06708	2.45185	0.328287	29.2916	0.128768	156.408	8.52705	14.6153
SLED1	XLOC_027413	chr4:185676385-185747268	1.29831	12.4963	-3.2668	0.00205	0.0392055	0.770929	0.564741	0.862261	0.98048	0.562583	3.13885	1.67948	1.82713	0.983562	4.34406	1.29932	65.0351	1.72944	1.58645
PECAM1	XLOC_015530	chr17:62396776-62407083	0.501515	4.61574	-3.2022	5e-05	0.00205706	0.0695049	0.129175	0.245233	0.235384	0.176651	1.92682	0.782078	0.447274	0.139711	5.69423	0.176717	17.2901	2.4321	1.96155
MIR3939	XLOC_031381	chr6:167404494-167411650	0.5014	4.55637	-3.18385	5e-05	0.00205706	0.648566	0.685102	0.570195	0.366894	0.398455	0.338633	0.437679	0.565672	0.267539	0.541875	1.0759	24.1617	0.869772	0.421416
AMICA1	XLOC_006584	chr11:118063982-118095809	4.15464	36.7391	-3.14452	5e-05	0.00205706	0.947963	2.0313	2.49969	5.58364	2.93851	7.6684	7.62405	3.94356	1.55621	39.4216	0.662159	147.117	13.699	17.9783
SIRPB2	XLOC_021911	chr20:1454816-1472233	0.26493	2.33493	-3.13969	0.0005	0.0139195	0.139778	0.119264	0.270974	0.0988689	0.319033	0.423589	0.18759	0.560345	0.0301127	2.41431	0.0129968	9.76722	1.1605	0.624417
NCF1	XLOC_033756	chr7:74188308-74204073	1.27296	10.8407	-3.0902	0.00115	0.025959	0	0.61877	1.89899	0.163539	0.299448	2.45137	2.62819	2.12337	0.788583	11.0627	0.0532137	43.826	5.28381	4.03021
CYTH4	XLOC_023273	chr22:37678494-37711773	3.02347	25.5546	-3.07931	5e-05	0.00205706	0.139577	1.09345	1.92612	1.33724	0.549056	11.1418	5.59698	2.40354	0.133921	26.7802	0.302942	110.247	9.55547	6.30831
DYSF	XLOC_018909	chr2:71679664-71913898	1.16143	9.64	-3.05313	5e-05	0.00205706	0.0339101	0.339232	0.901438	0.18292	0.237491	4.33917	2.22065	1.03664	0.0732455	5.78848	0.352582	47.3021	2.44247	1.88111
ARHGAP15	XLOC_019161	chr2:143828549-144525921	1.412	11.7066	-3.05151	0.00195	0.0381147	0.341881	0.638238	1.04655	1.15186	0.640416	2.56244	2.66036	2.25425	0.716959	8.22447	0.184951	54.4814	3.27676	3.35494
LAT2	XLOC_033752	chr7:73624086-73668788	1.14153	9.37149	-3.03731	0.00035	0.010381	0.855806	1.05559	0.748908	1.15527	0.595908	1.7044	1.30049	1.71583	0.756999	8.05407	0.864532	39.212	3.30709	4.03427
MMP25	XLOC_012897	chr16:3095782-3125691	3.47149	28.0932	-3.0166	0.00015	0.00531406	1.35098	1.74624	2.32164	1.01007	0.718611	12.8762	5.38665	2.36147	2.09165	25.479	2.49085	108.441	10.33	19.7265
MYO1F	XLOC_017774	chr19:8585491-8642331	3.60018	28.972	-3.00852	5e-05	0.00205706	0.65819	1.40739	2.91401	1.1741	1.00072	12.4353	6.32031	2.89138	0.754998	30.3542	0.499198	121.16	8.55881	12.5053
S1PR4	XLOC_016824	chr19:3177223-3181955	1.92074	15.0165	-2.96681	0.00085	0.0206489	0.742257	0.855906	0.946354	1.7163	0.639152	6.75138	1.47485	2.23974	0.475256	14.1191	0.768595	60.5653	6.77828	7.39246
SLC8A1	XLOC_019695	chr2:40144773-40739575	0.569158	4.42667	-2.95932	5e-05	0.00205706	0.160004	0.843912	0.440842	0.478598	0.834507	0.85248	0.744892	0.198027	0.0560125	6.42386	0.638777	13.4811	2.6187	3.3416
DPEP2	XLOC_013734	chr16:68021272-68034376	0.754722	5.82258	-2.94764	5e-05	0.00205706	0.0545167	0.267248	0.517489	0.588225	0.448625	1.25207	1.82409	1.08552	0.498104	6.48465	0.107734	23.3569	2.19257	2.29547
ARHGAP9	XLOC_008251	chr12:57853917-57874089	2.23503	16.9938	-2.92664	5e-05	0.00205706	0.390561	1.09747	1.43837	2.61758	0.797804	5.59596	3.38194	2.56057	1.06003	17.1535	0.23877	69.5314	7.3399	6.63946
CD86	XLOC_024376	chr3:121774208-121839988	0.24985	1.88263	-2.91362	5e-05	0.00205706	0.0260229	0.551736	0.27923	0.127613	0.479339	0.236866	0.188171	0.109817	0.0535799	3.71775	0.0468829	3.709	0.403461	3.36512
MYBPHL	XLOC_001858	chr1:109834206-109849663	0.152924	1.14009	-2.89826	0.00045	0.0127361	0.0874457	0.0487021	0.111679	0.292718	0.127378	0.36785	0.0569101	0.130707	0.396115	1.56206	2.79425	0.376998	1.26766	0.443433
PADI2	XLOC_001443	chr1:17393255-17445948	1.2309	9.16189	-2.89593	5e-05	0.00205706	1.21345	1.77289	0.773759	0.676398	0.797517	2.08029	1.27835	1.25456	0.0864194	7.65232	0.435159	38.6706	4.0689	4.05793
S100A12	XLOC_002022	chr1:153346183-153348075	6.65632	48.8531	-2.87565	0.00035	0.010381	1.40765	1.98686	1.25206	2.29737	5.74782	23.1144	15.1326	2.31177	5.48198	10.5159	1.29039	257.035	10.8547	7.94038
RCSD1	XLOC_000943	chr1:167599473-167677905	0.565777	4.11543	-2.86274	0.0011	0.0251081	0.128611	0.192996	0.386364	0.757525	0.162175	1.66757	0.418635	0.812339	0	5.42624	0.109904	15.165	1.85437	2.13707
LILRB1	XLOC_017547	chr19:55128383-55181810	0.139814	1.01693	-2.86264	0.0026	0.0462963	0.102333	0.174143	0.145548	0.116631	0.0506436	0.34313	0.0407685	0.145311	0	0.858081	0.0801467	3.48848	0.0796693	1.5952
ARHGAP25	XLOC_018890	chr2:68961912-69053968	1.42414	9.89845	-2.79711	5e-05	0.00205706	0.639318	0.679012	1.05816	1.52863	0.726646	4.14022	1.35364	1.26749	0.406024	12.0659	0.461886	36.1824	4.35326	5.9212
CR1	XLOC_001121	chr1:207669472-207815110	0.505809	3.51128	-2.79533	5e-05	0.00205706	0.0445747	0.170774	0.0785904	0.0672969	0.209834	2.34205	0.674108	0.459248	0.0876967	2.91198	0.0340686	15.8564	1.02536	1.15216
ALOX5	XLOC_003754	chr10:45869623-45941944	2.73558	18.9815	-2.79468	5e-05	0.00205706	1.50571	1.63748	1.69538	3.3084	1.22881	4.72909	3.59664	4.1831	1.03031	16.3765	1.84377	81.0319	5.08824	8.5185
NLRP12	XLOC_018343	chr19:54295342-54327657	0.452258	3.08738	-2.77116	5e-05	0.00205706	0.0241356	0.201745	0.13757	0.157252	0.0513859	2.09319	0.392211	0.560575	0.0322352	2.20099	0.136389	14.5396	0.925665	0.689363
RGS2	XLOC_001034	chr1:192774370-192789768	43.3384	293.497	-2.75963	5e-05	0.00205706	39.1099	18.6363	34.9294	44.4491	26.69	96.4448	57.9206	28.5273	4.31422	279.397	6.79085	1278.74	90.7837	100.96
VNN2	XLOC_031271	chr6:133064670-133084769	6.83972	46.0855	-2.7523	5e-05	0.00205706	0.508659	11.7712	1.66155	7.73645	1.82425	13.3424	13.0039	4.86933	9.83047	49.8859	1.7858	184.295	18.3607	12.3554
FPR3	XLOC_017450	chr19:52298410-52329334	0.202335	1.36077	-2.74961	0.00095	0.0224892	0.0555846	0.198668	0.299017	0.0690867	0.29798	0.426188	0.0590378	0.213117	0.173828	2.48291	0.0519838	3.07432	0.502711	1.87888
APBB1IP	XLOC_003693	chr10:26725931-26856833	1.33704	8.90614	-2.73575	0.0007	0.0181042	0.289345	0.367904	0.977137	0.686589	0.443903	5.11625	1.52942	1.2858	0.481728	8.8988	0.317405	37.184	3.06287	3.49205
GIMAP4	XLOC_034090	chr7:150264457-150271041	0.611968	4.03887	-2.72243	0.0013	0.0283417	0	0.210463	1.37986	0.428923	0.650592	0.265722	0.592772	1.36742	0.0773357	4.74289	0.0764779	15.3362	2.49144	1.50896
NFAM1	XLOC_023623	chr22:42771004-42828449	1.03471	6.76962	-2.70985	0.00085	0.0206489	0.232981	0.216729	0.553849	0.131328	0.21108	3.81699	1.9215	1.19323	0.10151	9.28062	0.115022	24.3653	3.63611	3.11919
SELL	XLOC_002186	chr1:169658706-169680843	7.04915	45.5526	-2.69201	5e-05	0.00205706	1.3916	2.93002	9.45925	3.05555	4.84622	11.4605	18.4214	4.82867	1.18692	30.2359	2.33164	212.778	12.3555	14.4284
PARVG	XLOC_023347	chr22:44568835-44604626	0.643951	4.13591	-2.68318	0.0003	0.00924743	0.0796584	0.418695	0.869083	0.798538	0.739027	0.686513	0.643274	0.916822	0.054571	4.38689	0.166477	16.8062	1.44052	1.96084
LINGO3	XLOC_017678	chr19:2289773-2308156	0.437568	2.78783	-2.67156	0.0017	0.0341775	0.490316	0.09619	0.185624	0.422616	0.0644572	0.483206	0.668065	1.09007	0	3.33388	1.94299	7.94611	1.20972	2.29428
FPR1	XLOC_018316	chr19:52236157-52259119	20.9956	133.621	-2.66999	0.0017	0.0341775	1.06572	5.54597	13.4435	1.99274	5.23219	76.8816	42.9401	20.8631	0.62565	137.143	0.339366	589.31	37.6694	36.6386
SPI1	XLOC_006178	chr11:47376408-47400866	4.92436	31.2974	-2.66803	0.00105	0.0241559	0.488479	1.28919	2.33869	0.914079	0.512753	22.4948	5.93989	5.41702	0.638041	32.2349	1.22498	129.221	9.16666	15.2987
AACSP1	XLOC_029279	chr5:178177806-178249368	0.444757	2.82244	-2.66585	0.0005	0.0139195	0.301686	0.375746	0.33504	0.141905	0.38263	0.31038	0.958436	0.752237	0.235254	0.264786	12.6282	1.14541	1.81433	0.846681
SKAP2	XLOC_034228	chr7:26706687-26904341	0.871113	5.51834	-2.6633	5e-05	0.00205706	0.197968	0.36205	0.384418	0.505214	0.709432	2.94286	0.997795	0.869167	0.177639	7.22665	0.0947881	22.9518	0.494513	2.16461
GLT1D1	XLOC_007864	chr12:129337992-129469704	1.27942	8.01436	-2.6471	0.0002	0.00662532	0.139923	0.386418	0.37937	0.119305	0.276047	5.71249	2.13631	1.08547	0.0678039	8.57685	0.0642176	33.4641	3.47655	2.43661
OXER1	XLOC_019701	chr2:42989638-42991401	0.174397	1.07913	-2.62942	0.00185	0.0365451	0.116132	0.242434	0.407746	0.123444	0.132788	0.165797	0.206836	0	0.455851	0.922857	0.979861	2.26513	0.706594	1.14447
FAM86B3P	XLOC_035358	chr8:8086091-8106348	1.2339	7.58061	-2.61909	0.00015	0.00531406	0.283451	0.665572	0.68395	0.703678	0.53362	5.18321	0.959528	0.858171	1.26757	12.9753	1.29517	20.2465	3.63682	6.06228
CD163	XLOC_007943	chr12:7623411-7656414	0.27577	1.68154	-2.60825	0.00275	0.0482515	0	0.106225	0.491508	0.36565	0.411199	0.159455	0.0379053	0.634218	0.304795	1.62038	0.157775	5.47663	0.730388	1.79929
LOC100272216	XLOC_028905	chr5:68926979-68929028	0.697007	4.18227	-2.58504	5e-05	0.00205706	0.402778	0.861567	0.902514	0.654952	0.254138	1.01178	0.592659	0.895664	3.9913	2.95712	6.94144	6.32384	2.22179	2.65817
CFP	XLOC_039226	chrX:47483611-47489704	1.70477	10.0263	-2.55614	0.00095	0.0224892	0.383465	0.585629	1.34403	2.38313	0.597245	4.8919	1.5691	1.88366	1.17306	9.2012	0.763396	40.85	4.25454	3.91541
FLI1	XLOC_005900	chr11:128556429-128683162	0.500451	2.94266	-2.55582	5e-05	0.00205706	0.291934	0.189236	0.571226	0.658787	0.482592	0.593162	0.330966	0.885703	0.15338	3.08887	0.0680041	11.6497	1.01981	1.6762
RASGRP4	XLOC_018049	chr19:38893774-38916945	0.828654	4.83647	-2.54511	0.002	0.0387211	0.272921	0.649708	0.527914	0.396444	0.176063	3.17297	1.13221	0.300994	0.472033	6.24363	0.622493	16.809	2.24709	2.62453
CD14	XLOC_029108	chr5:139998740-140014047	15.2657	88.2777	-2.53176	0.0005	0.0139195	6.32074	8.06266	6.28201	5.0202	6.02175	52.299	18.3537	19.7651	3.37291	56.7675	12.9563	410.061	22.7195	23.7887
ITGB2	XLOC_022841	chr21:46305753-46351867	5.30872	30.4307	-2.51909	5e-05	0.00205706	1.50455	2.11431	1.75417	1.58668	2.49864	21.6688	8.3172	3.02539	0.859636	29.984	3.47909	114.249	18.213	15.799
ITGAM	XLOC_013093	chr16:31271287-31344213	1.14348	6.40534	-2.48584	5e-05	0.00205706	0.297602	0.505549	0.515091	0.64165	0.509813	4.01686	1.43674	1.22454	0.0393537	5.68999	0.210174	27.5988	1.57548	3.31826
WAS	XLOC_038728	chrX:48542185-48549817	1.05107	5.8836	-2.48484	0.00035	0.010381	0.091948	0.189973	0.541083	0.608712	0.312288	4.24849	1.3392	1.07685	0.216158	6.22646	0.282423	22.6927	2.54889	3.33494
HCK	XLOC_021661	chr20:30639990-30690045	5.47447	30.5445	-2.48012	0.0004	0.0115615	1.34274	2.56532	3.98935	0.96386	2.34266	18.751	7.02824	6.81256	1.32633	26.6759	0.393362	133.48	10.3428	11.0483
LOC643802	XLOC_013667	chr16:53399303-53405041	0.891549	4.93406	-2.46839	0.00135	0.0290899	0.257022	0.222625	0.90108	0.511747	0.19304	2.41059	2.22682	0.409477	0.296937	4.99669	0.503695	20.6817	1.82794	1.29741
LRRK2	XLOC_007428	chr12:40616520-40766277	2.69557	14.8842	-2.46512	5e-05	0.00205706	0.545984	3.30659	1.4236	1.68056	1.93476	6.80655	4.38903	1.47746	1.46025	14.9734	3.46019	57.2347	6.92876	5.24798
GCA	XLOC_019205	chr2:163199877-163224915	4.45338	24.5247	-2.46126	5e-05	0.00205706	3.31441	4.16435	4.19524	3.07427	4.59464	7.18632	6.20214	2.89567	1.86941	18.85	3.5208	106.526	9.08433	7.29769
PFKFB4	XLOC_024843	chr3:48555116-48594227	0.638942	3.5166	-2.46042	0.0002	0.00662532	0.513263	0.766211	1.07957	0.738244	0.415025	0.367399	0.433801	0.798023	0.827309	3.32206	1.65836	11.5195	2.14114	1.63126
LOC101927043	XLOC_019723	chr2:47419543-47614271	0.174767	0.953556	-2.44788	0.0028	0.04871	0.283267	0.113955	0.192337	0.394721	0.119137	0.119461	0.0928229	0.0824373	0.658036	0.644844	1.20199	1.20746	1.34088	0.668135
ADAM19	XLOC_029195	chr5:156904128-157002831	0.554767	3.02137	-2.44525	5e-05	0.00205706	0.057793	0.346229	0.383403	0.437232	0.468485	1.87693	0.480611	0.387452	0.0988514	3.42781	0.228533	9.89954	0.73326	3.74025
A2M	XLOC_007959	chr12:9217772-9268558	0.339649	1.83773	-2.43581	5e-05	0.00205706	0.116608	0.282069	0.32986	0.777609	0.518171	0.17602	0.272446	0.244411	0.196315	1.96787	0.697314	0.97681	4.41134	2.77673
FFAR2	XLOC_017149	chr19:35937024-35945890	7.48489	40.428	-2.4333	0.00125	0.0276354	0.446793	3.64665	14.0264	1.37732	1.66528	19.2045	11.311	8.20111	0.0199715	49.47	0.0338401	169.823	9.85626	13.3645
LCP1	XLOC_009741	chr13:46697070-46756459	13.468	72.7001	-2.43242	0.0001	0.00376494	1.53465	4.41309	7.3603	7.81495	6.51929	48.9448	21.8551	9.30173	1.29359	60.1271	1.0914	319.364	26.0497	28.2743
PDE4B	XLOC_000472	chr1:66258192-66843742	7.04425	38.0235	-2.43237	5e-05	0.00205706	1.1274	3.46565	5.51769	2.65759	1.70878	27.3556	10.5201	4.00124	0.429203	96.7098	0.420166	89.1883	11.4465	29.9469
RBM20	XLOC_004022	chr10:112404154-112599229	0.489819	2.60216	-2.40939	0.0002	0.00662532	0.539808	0.377916	0.491626	0.847916	0.574326	0.369957	0.266991	0.45001	1.47812	3.06034	1.502	3.16258	2.82143	3.58848
MSR1	XLOC_035838	chr8:15965386-16050300	0.19513	1.02534	-2.39359	0.00025	0.0079339	0.0531868	0.0779123	0.416429	0.0846447	0.292756	0.245471	0.11076	0.279881	0.0982341	1.14853	0.145829	1.33214	2.09893	1.32835
EMR2	XLOC_017872	chr19:14843191-14889353	1.64445	8.61163	-2.38869	0.0017	0.0341775	0.236142	0.222326	0.716141	0.636584	0.403672	7.42191	1.1906	2.3282	0.362199	11.0168	0.128318	31.9284	3.20166	5.03243
PRKCB	XLOC_013020	chr16:23847299-24231932	1.40392	7.27634	-2.37375	0.00115	0.025959	0.305175	0.373682	1.21106	0.935174	0.525354	6.06739	1.42011	0.39345	0.417833	6.06308	0.0702852	31.4662	2.41002	3.23057
FYB	XLOC_028824	chr5:39105208-39270759	2.5289	13.0132	-2.36339	5e-05	0.00205706	0.504084	0.883434	1.94595	1.81926	0.925313	8.22307	2.71504	3.21507	0.743139	12.2776	1.42654	54.3778	5.20146	4.05248
FAM65B	XLOC_030816	chr6:24804444-25042396	4.4255	22.6186	-2.3536	5e-05	0.00205706	1.37711	2.40047	2.13467	4.75409	1.94868	10.6645	5.37926	6.7452	1.37505	28.9204	1.30213	83.2497	11.5557	9.3088
CCR1	XLOC_024819	chr3:46241804-46249999	2.67632	13.652	-2.35079	5e-05	0.00205706	0.0865026	0.325354	3.22012	0.100993	0.921751	11.3554	2.61081	2.78966	0.0582511	12.6969	0.333171	62.9615	3.11626	2.7461
FFAR3	XLOC_017147	chr19:35849487-35851389	0.581929	2.93018	-2.33208	0.00235	0.0429696	0.361089	0.665117	0.176214	0.78756	0.541078	0.675629	0.137137	1.3116	0	6.65861	0	3.91506	0	7.00743
JAK3	XLOC_017911	chr19:17934319-17958841	1.15366	5.67771	-2.29909	5e-05	0.00205706	0.416964	0.911823	0.889643	1.16342	0.479914	2.89076	1.4601	1.01665	0.559479	5.99202	0.997186	21.4288	2.41122	2.67753
DGAT2	XLOC_005698	chr11:75479692-75514994	2.57388	12.5626	-2.28711	0.00075	0.0190592	0.658195	0.757119	1.20765	0.741205	0.678373	9.51204	4.16707	2.86939	0.321208	13.323	0.616804	52.0267	5.58001	3.50772
C1QC	XLOC_000191	chr1:22970117-22974603	0.65419	3.14562	-2.26557	0.0007	0.0181042	0.517594	0.444059	1.2429	1.24316	0.443752	0.502008	0.203122	0.636925	0.267828	3.76828	0.606816	3.69038	4.4188	6.12165
SH2D3C	XLOC_037841	chr9:130500595-130541048	0.497378	2.36686	-2.25056	0.0006	0.0161952	0.107444	0.260256	0.680642	0.297911	0.316497	0.96128	0.891888	0.463103	0.235006	2.92293	0.152573	7.39532	1.83731	1.65801
SNX10	XLOC_033590	chr7:26331514-26414025	1.12224	5.30433	-2.24078	5e-05	0.00205706	0.405867	0.455272	0.761267	0.631233	0.55392	3.86623	1.00393	1.30023	0.134268	5.31204	0.409965	21.5346	2.39152	2.04357
FAM101B	XLOC_014937	chr17:289770-295731	1.08259	5.10715	-2.23803	0.0016	0.0327478	0.0504292	0.496994	0.412529	0.513859	0.325725	5.29657	0.935284	0.629326	0.113473	5.49341	0.146092	17.9316	2.28136	4.67698
LINC00664	XLOC_017084	chr19:21666516-21686718	0.636305	2.99387	-2.23422	0.00225	0.0419685	0.0133034	0.256929	0.346771	0.308705	0.310993	2.70106	0.0585219	1.09416	0.0265847	6.65902	0.204886	8.61092	0.256566	2.20524
GALNTL6	XLOC_028041	chr4:172734574-173961558	0.480278	2.24679	-2.22592	0.0001	0.00376494	0.448345	0.387225	0.19115	0.74609	0.617054	0.103823	0.348417	1.00012	1.52779	1.60324	6.47637	0.967559	1.1381	1.76771
CSF2RB	XLOC_023269	chr22:37309674-37336665	7.00271	32.5516	-2.21674	0.00205	0.0392055	0.646745	1.73408	3.53947	1.41922	1.60849	30.9402	8.37282	7.76068	0	37.1912	0.182469	123.519	10.1475	24.2696
NAPSB	XLOC_018275	chr19:50837056-50848005	0.626754	2.89581	-2.20799	0.00265	0.0470634	0.419015	0.547115	0.339379	0.74919	0.80348	1.64696	0.157609	0.351285	0.556175	5.55068	0.827073	4.80402	1.00139	4.63551
TBC1D10C	XLOC_005621	chr11:67171297-67177562	1.79592	8.17765	-2.18697	0.0007	0.0181042	1.01288	1.47099	2.09204	3.79356	1.15653	1.46146	2.16208	1.21779	1.36726	8.97255	2.60999	25.0248	6.07064	5.02068
DOCK2	XLOC_028639	chr5:169064250-169510627	1.69367	7.64892	-2.17511	0.0004	0.0115615	0.516457	1.04251	1.20694	1.46049	0.741172	4.91672	2.06954	1.5955	0.358319	7.82035	0.469712	29.5538	3.62199	4.06932
LOC729737	XLOC_001302	chr1:134772-140566	1.55365	6.9993	-2.17155	0.0001	0.00376494	0.822504	1.12807	0.339275	0.603538	0.93401	4.34287	2.05815	2.20078	3.3669	4.20637	10.9772	14.984	4.05605	4.4053
DOCK11	XLOC_038956	chrX:117629871-117820550	0.862361	3.85758	-2.16133	5e-05	0.00205706	0.410206	0.800371	0.694111	1.09488	0.898074	1.22369	1.18198	0.595578	0.233211	4.61392	0.267312	14.3645	1.82131	1.84522
TXNDC8	XLOC_037749	chr9:113054440-113100164	0.683956	3.04739	-2.1556	5e-05	0.00205706	0.818886	0.489695	0.595435	0.990105	0.896536	0.603477	0.303317	0.7742	1.32509	1.7918	4.83031	3.93169	4.47452	1.93093
PREX1	XLOC_022156	chr20:47240788-47444420	4.94545	21.9214	-2.14817	0.00015	0.00531406	0.941176	1.84974	3.95226	2.63168	1.27462	16.1176	6.79832	5.99819	0.973393	23.7105	2.79243	84.0666	10.1585	9.82699
LOC441081	XLOC_028301	chr5:69423012-69881629	1.37367	6.08223	-2.14657	0.0004	0.0115615	0.928781	1.35803	1.88783	1.71177	1.02883	1.10086	0.883437	2.08979	4.33236	3.65271	10.0899	10.1474	3.68668	4.58432
HAL	XLOC_008376	chr12:96366439-96390143	0.888502	3.93015	-2.14514	0.0002	0.00662532	0.236268	0.604302	1.1683	0.243903	0.417419	2.10405	1.76799	0.565787	0.736294	4.19843	0.967606	14.2418	1.2949	2.14189
F5	XLOC_002184	chr1:169481191-169555769	0.267162	1.17967	-2.1426	0.0023	0.042551	0.160055	0.103003	0.13686	0.156916	0.0752853	0.809746	0.356332	0.339096	0.0634925	0.3332	0.410313	4.47544	1.50868	0.286885
CISH	XLOC_024893	chr3:50643390-50649262	0.755881	3.29814	-2.12542	0.0014	0.0295433	1.17296	0.444656	0.243663	0.611074	0.995183	1.10396	0.596938	0.878614	0.275915	6.98284	0.233936	2.53448	0.520261	9.24143
APOBR	XLOC_013036	chr16:28505735-28518155	1.02162	4.44779	-2.12224	0.00045	0.0127361	0.116538	0.765883	0.755645	0.577179	0.436639	2.87118	1.00266	1.6472	0.448595	4.53961	0.536114	15.0955	2.11562	3.95126
PTPRC	XLOC_001048	chr1:198608097-198728595	8.81582	37.7361	-2.09778	0.0001	0.00376494	1.22723	2.66803	4.13904	6.61072	4.25417	29.855	13.0846	8.68775	1.17694	44.3257	0.552729	150.736	14.4836	15.1417
ENTPD1	XLOC_003946	chr10:97471535-97849992	0.944731	3.9922	-2.07921	0.0001	0.00376494	0.724544	0.853615	0.79042	0.903044	1.03511	1.23441	1.19702	0.819681	0.844326	3.77522	5.56665	8.34505	2.9521	2.46985
FGD3	XLOC_037135	chr9:95709600-95798613	2.39396	9.8937	-2.04711	5e-05	0.00205706	2.33526	2.53369	2.39257	1.73804	1.9626	3.3085	2.79688	2.08412	2.2856	11.1627	3.93044	30.5889	5.22733	6.16726
TMEM55A	XLOC_036062	chr8:92006408-92053203	0.619091	2.53043	-2.03116	0.0014	0.0295433	0.53847	0.586744	0.577784	0.608306	0.254354	0.787834	1.04885	0.550379	0.526516	2.24702	0.841731	8.96429	1.69787	0.905131
CHST11	XLOC_007724	chr12:104849386-105155822	0.892518	3.63216	-2.02488	5e-05	0.00205706	0.315815	0.645323	0.577223	0.945937	0.755522	2.10044	1.14566	0.654222	0.289666	4.35597	0.323946	12.2879	1.83601	2.69946
SALL4	XLOC_022174	chr20:50398784-50419048	0.470482	1.90576	-2.01816	0.001	0.0232945	0.800925	0.243652	0.589919	0.306032	0.286415	0.680058	0.361149	0.49571	0.370014	1.3954	5.86755	0.585393	1.62132	1.5949
NCKAP1L	XLOC_007526	chr12:54891494-54940783	0.818504	3.30186	-2.01222	0.00075	0.0190592	0.412425	0.859007	0.850743	1.03755	0.718909	1.06476	0.620713	0.983923	0.0720297	4.38559	0.335772	9.97307	1.96884	3.07585
TGFBI	XLOC_028496	chr5:135364583-135399507	1.85959	7.47674	-2.00743	5e-05	0.00205706	1.69438	1.81214	1.36856	1.56898	3.13846	1.95448	0.901572	2.43814	0.900837	7.86311	2.06338	21.1381	3.56681	9.32817
SELPLG	XLOC_008425	chr12:109015666-109027721	2.49779	10.0344	-2.00623	5e-05	0.00205706	0.890412	1.17305	2.39745	3.4076	1.11467	4.08964	3.60781	3.30167	0.559473	11.6591	0.535677	37.082	5.2415	5.12856
TLR6	XLOC_027057	chr4:38824296-38858438	0.610056	2.44806	-2.00463	0.0007	0.0181042	0.245798	0.413472	0.530251	0.367361	0.570392	1.59982	0.37515	0.778203	0.178294	2.71424	0.312796	9.15987	1.17706	1.14611
WIPF1	XLOC_020114	chr2:175422705-175547627	1.4308	5.73904	-2.00398	0.00015	0.00531406	0.13689	0.389857	1.27758	1.00626	0.693931	5.51846	1.32463	1.09881	0.272318	6.24858	0.137983	22.1449	2.49125	3.13916
SLC22A15	XLOC_000682	chr1:116519118-116612696	0.865527	3.44757	-1.99393	5e-05	0.00205706	0.513761	1.12653	0.645159	0.515196	0.986742	1.70277	0.776557	0.657501	1.13647	1.87527	6.51617	5.52059	3.68619	1.95073
VCAN	XLOC_028360	chr5:82767376-82878341	1.0571	4.20078	-1.99054	5e-05	0.00205706	0.677625	0.707316	0.482604	3.42828	1.16097	1.1959	0.147045	0.657078	0.231195	1.59004	0.342094	20.3524	1.39138	1.29761
CA1	XLOC_036041	chr8:86240457-86290794	0.311054	1.22837	-1.98151	0.0016	0.0327478	0.0934631	0.174217	0.297773	0.429544	0.331307	0.485441	0.487082	0.189608	0.805691	0.391622	2.39915	1.13233	1.85041	0.791046
CYBB	XLOC_038673	chrX:37639269-37672714	1.42405	5.61501	-1.97929	5e-05	0.00205706	0.184081	1.98657	0.659025	0.716029	1.53358	2.89841	1.45625	1.95847	0.564546	6.92837	0.509579	18.9127	2.16734	4.60752
ITGAL	XLOC_013069	chr16:30483982-30534599	0.816905	3.16122	-1.95224	5e-05	0.00205706	0.382816	0.84594	0.87931	1.13812	0.588606	1.16091	0.945972	0.593564	0.431947	4.09253	0.508285	8.99596	3.02617	1.91242
TAGAP	XLOC_031353	chr6:159455404-159466184	8.05814	30.9796	-1.9428	0.0012	0.02685	0.727307	3.08239	6.28342	3.88384	1.66171	32.3442	9.65336	6.82887	1.05574	23.9488	0.760238	142.103	8.10807	9.90203
HPX	XLOC_006026	chr11:6452190-6468487	0.814698	3.11734	-1.93598	0.00025	0.0079339	0.848	0.315721	0.400234	1.10994	0.867195	1.1783	1.19131	0.606887	1.83934	1.3027	6.09422	2.01048	5.74891	1.7084
THEMIS2	XLOC_000249	chr1:28199053-28216689	5.41615	20.5141	-1.92128	0.0022	0.0413762	0.949743	2.11678	3.59572	3.13713	2.03665	14.8845	8.76448	7.8442	1.02514	25.6517	0.484621	73.8977	8.52183	13.5035
COTL1	XLOC_013818	chr16:84598692-84651702	8.71921	32.9267	-1.91699	5e-05	0.00205706	3.17962	5.64238	7.51024	6.65053	4.39171	21.0809	10.0017	11.2967	1.31638	41.4106	1.26489	112.321	14.2999	26.9475
IFITM2	XLOC_005162	chr11:307075-312781	34.5798	128.691	-1.89592	0.00015	0.00531406	15.0891	20.6946	61.9041	9.91005	12.0855	69.1945	43.9213	43.839	6.61954	102.094	14.8714	522.589	62.9394	63.0349
INPP5D	XLOC_019477	chr2:233924676-234116549	1.21468	4.50102	-1.88967	5e-05	0.00205706	0.42727	0.973006	1.36563	1.70384	0.830099	2.17646	1.18023	1.06093	1.08899	4.98476	1.77903	12.4369	3.09368	3.6228
RASSF2	XLOC_021941	chr20:4758453-4804291	4.60708	16.8677	-1.87234	5e-05	0.00205706	0.83056	1.57207	1.95284	2.4836	2.23048	16.0945	6.52403	5.16856	0.234409	21.5027	0.408929	60.0252	7.78502	11.2497
LMNB1	XLOC_028453	chr5:126112314-126172712	5.39045	19.6707	-1.86757	0.0007	0.0181042	2.48093	1.38223	3.40508	2.20531	1.69799	16.406	9.64377	5.90235	1.02187	15.6665	1.47863	88.8006	4.46849	6.58831
LAPTM5	XLOC_001540	chr1:31205314-31230683	16.1144	57.9973	-1.84763	0.0001	0.00376494	2.40324	4.58363	7.39185	13.7235	7.55912	53.8336	21.6217	17.7986	2.08311	66.469	1.91275	216.624	24.0254	36.8687
SASH3	XLOC_038983	chrX:128913891-128933171	1.71389	6.15099	-1.84354	0.00045	0.0127361	0.277972	0.900167	1.52929	1.5566	1.27179	3.21948	1.80194	3.15388	0.367354	10.0897	0.26537	17.0632	3.98665	5.13357
ST3GAL2	XLOC_013758	chr16:70407882-70472991	0.956218	3.39179	-1.82664	5e-05	0.00205706	0.742329	0.559903	0.712079	0.981328	0.789153	1.94983	1.21764	0.697481	0.55006	4.41155	1.14109	10.4702	1.69697	2.08091
LAIR1	XLOC_018354	chr19:54865142-54885964	0.758616	2.68895	-1.8256	5e-05	0.00205706	0.623474	0.628154	0.628775	0.810808	1.05767	1.01375	0.564173	0.742121	0.443459	3.54399	1.98809	5.08019	1.40019	3.6778
PDIA3P1	XLOC_000727	chr1:146649429-146651528	0.424397	1.50038	-1.82184	0.0008	0.0198117	0.265	0.498299	0.348325	0.67121	0.611807	0.347319	0.322809	0.330406	0.416314	1.00196	1.06227	0.702981	1.29356	4.5252
BHLHE41	XLOC_008046	chr12:26272132-26278091	1.12256	3.96379	-1.82009	0.00045	0.0127361	0.99189	0.895638	1.30956	1.19264	0.901965	1.58675	1.88863	0.213409	1.14849	1.45422	8.94181	4.56759	5.47764	2.193
PSTPIP1	XLOC_011869	chr15:77286994-77330041	1.75066	6.11934	-1.80548	0.00065	0.0172932	1.01975	1.11776	1.56047	1.41607	0.708895	3.88317	2.36436	1.9348	1.04358	5.56604	2.30168	18.4808	4.4223	4.90167
NAIP	XLOC_028908	chr5:70256719-70320941	3.12989	10.8074	-1.78784	5e-05	0.00205706	1.31957	4.36818	2.94335	2.01397	2.38105	4.0885	4.98101	2.94351	3.90157	5.61861	9.82951	35.9589	5.30083	4.23503
CREB5	XLOC_033601	chr7:28338939-28865522	1.25155	4.31668	-1.7862	0.00105	0.0241559	0.535234	0.434626	0.450813	2.35423	1.04483	2.80173	0.724993	1.66597	0.20881	3.54761	0.0774606	19.9623	1.03115	1.07279
ATG16L2	XLOC_005672	chr11:72525334-72541796	6.21567	21.359	-1.78086	0.0014	0.0295433	6.13994	4.63728	5.74045	4.43591	3.59775	10.7262	7.65873	6.78906	10.2234	21.7907	10.9753	62.6345	10.4013	12.1287
PDE3B	XLOC_005296	chr11:14665268-14893604	0.505538	1.73167	-1.77627	0.00095	0.0224892	0.198952	0.35142	0.416339	0.53632	0.512358	0.833034	0.44512	0.75076	0.0740163	2.44088	0.335337	5.24404	0.808049	1.48768
ARHGAP4	XLOC_039602	chrX:153172694-153192310	2.38639	8.17146	-1.77577	0.0001	0.00376494	1.70792	2.41725	2.11856	3.07639	1.7072	2.90901	2.52552	2.62923	1.00437	8.20442	1.76045	27.7863	4.28654	5.9867
FCHO1	XLOC_017041	chr19:17858526-17899377	0.495255	1.69339	-1.77367	0.0011	0.0251081	0.266369	0.423792	0.29827	0.777938	0.0358311	1.46937	0.643922	0.0465499	0.457845	1.91055	0.220024	5.81883	1.0035	0.749577
DNAH17	XLOC_015631	chr17:76374141-76573476	2.59859	8.83548	-1.76558	0.00205	0.0392055	0.823121	1.19682	1.94772	1.22799	0.968767	10.08	2.41916	2.12514	0.867415	8.85187	2.41998	34.4459	3.47189	2.95578
MYBPC3	XLOC_006177	chr11:47352956-47374253	0.900095	3.01314	-1.74312	0.00215	0.0406984	0.542134	0.586456	0.587955	0.738622	0.464152	2.79282	0.587251	0.901369	2.12575	2.31089	3.94426	6.24959	1.709	1.73937
RAC2	XLOC_023562	chr22:37621300-37640339	10.2125	33.8623	-1.72934	0.00065	0.0172932	1.09844	2.82154	4.74331	4.06514	1.4634	53.6667	10.5097	3.33215	1.35549	37.2612	2.11796	125.27	20.786	16.3826
UNC13D	XLOC_015597	chr17:73822479-73840798	1.32642	4.33322	-1.7079	0.0024	0.0436492	0.385986	0.970593	0.913652	1.40791	0.806037	3.9332	1.20827	0.985725	0.749294	4.69545	0.648747	14.1146	2.09319	3.698
ANKRD44	XLOC_020176	chr2:197851385-198175521	3.00462	9.73164	-1.6955	5e-05	0.00205706	1.33525	2.21715	2.7426	3.2936	2.36356	5.03699	3.88556	3.16223	1.49421	10.815	4.32709	28.6449	7.30145	5.80719
BIN2	XLOC_008154	chr12:51674743-51718464	4.00368	12.8337	-1.68054	0.00015	0.00531406	1.08381	5.06377	2.24315	3.18292	3.91838	5.75507	8.81837	1.96398	1.93506	12.9272	2.35885	47.948	5.9958	5.83723
IKZF1	XLOC_033679	chr7:50343678-50473063	1.27596	4.08153	-1.67752	0.0009	0.0216573	0.540659	0.957139	1.28228	1.6787	1.07581	2.15359	1.13174	1.38778	0.29702	6.42341	0.201182	11.0982	2.06859	4.40077
BCL2A1	XLOC_012318	chr15:80252489-80263645	46.2345	145.833	-1.65727	0.00015	0.00531406	1.33686	15.4349	29.0826	20.7783	20.2802	162.449	80.1198	40.3946	2.29946	121.559	0.805664	657.155	45.0825	48.0933
TNFSF13B	XLOC_009579	chr13:108921976-108960832	1.6039	5.04293	-1.65267	0.00205	0.0392055	0.356196	0.712376	4.75893	0.431897	0.480637	2.09433	1.90342	2.09344	0.62183	5.23537	0.456114	20.2538	2.08159	1.60887
CRISPLD2	XLOC_013310	chr16:84853586-84943218	1.02287	3.19435	-1.6429	0.00055	0.0151257	1.08136	0.748327	1.22501	0.992695	0.353139	2.20944	0.978903	0.594077	0.290847	2.81899	0.902041	11.4224	2.15271	1.5791
MTRNR2L9	XLOC_030424	chr6:62284007-62284534	202.816	632.341	-1.64053	0.0008	0.0198117	96.3885	172.609	157.193	139.664	151.908	503.538	220.74	180.49	2195.35	218.044	211.323	254.473	175.799	739.058
KLHDC7A	XLOC_000165	chr1:18807130-18813931	2.37217	7.34375	-1.63031	5e-05	0.00205706	2.99082	2.42145	3.04371	4.1034	1.80477	0.51673	2.11929	1.97721	3.00256	10.6468	9.78045	3.28666	4.57829	12.7678
RAPSN	XLOC_006181	chr11:47458670-47479291	1.43367	4.43597	-1.62954	0.00075	0.0190592	1.65796	1.15292	0.651065	3.36891	1.01009	1.68402	0.956471	0.987926	3.29707	3.41671	10.1107	3.06651	3.3303	3.39453
EPDR1	XLOC_033636	chr7:37960162-37991542	1.28665	3.87391	-1.59017	0.00275	0.0482515	0.517877	2.43892	0.681486	0.204507	0.794438	0.120496	3.07222	2.46325	0.911561	0.729988	6.47488	2.33803	11.9216	0.867456
MEGF6	XLOC_001353	chr1:3404046-3528059	1.69872	5.09813	-1.58552	0.00105	0.0241559	2.04271	1.97587	1.09727	1.60217	2.85178	2.04986	0.869379	1.10075	2.72273	5.03727	4.59244	14.4331	0.922307	2.88093
RGS14	XLOC_028688	chr5:176784843-176799599	3.13636	9.22336	-1.5562	0.00025	0.0079339	3.34523	3.85696	4.08427	5.07116	1.26762	3.0959	2.79609	1.57368	1.78138	7.85835	3.69963	28.6843	8.88775	4.42878
KCNJ15	XLOC_022606	chr21:39601836-39679444	6.31624	18.5399	-1.55349	0.00115	0.025959	2.61891	6.24207	5.87427	4.33504	7.32278	8.82079	8.24125	7.07485	2.28459	14.5315	9.67994	61.7265	11.9802	11.0366
PLCB2	XLOC_012092	chr15:40580097-40600174	2.01859	5.8893	-1.54475	0.00035	0.010381	1.05483	2.00976	1.12775	2.96605	1.62286	3.6633	2.30267	1.40153	2.77649	5.04383	1.14359	19.4707	3.58991	3.31125
TLR1	XLOC_027056	chr4:38789220-38807452	6.3068	18.3839	-1.54346	0.0013	0.0283417	4.66444	9.03125	6.21224	7.22914	5.6387	5.80521	4.32405	7.54937	1.87525	19.5544	3.78092	63.8028	11.9966	9.29326
APOE	XLOC_017303	chr19:45409038-45412653	4.12761	12.0286	-1.54309	0.00225	0.0419685	3.07121	4.38111	5.31701	10.0743	3.06275	1.65118	1.61197	3.85136	0.372011	15.1769	6.46673	6.63126	21.7846	21.74
RASGRP3	XLOC_018787	chr2:33661415-33789880	2.97686	1.05	1.5034	0.00235	0.0429696	1.97653	1.43341	6.8609	4.16112	2.49301	2.37238	1.58261	2.93491	1.51591	1.13999	0.349503	1.04019	1.15772	1.09669
TPRA1	XLOC_025101	chr3:127289411-127310798	43.1111	15.19	1.50494	5e-05	0.00205706	21.369	40.392	46.0144	48.6745	26.0133	73.0616	53.4829	35.8811	25.9712	14.2617	9.97581	10.6965	11.6723	18.5625
ABHD17B	XLOC_037610	chr9:74430142-74588478	45.9894	16.1882	1.50636	5e-05	0.00205706	57.6589	39.2036	40.3417	50.888	52.7491	46.3193	47.5779	33.1768	23.555	15.7217	12.2954	15.8385	17.4768	12.2418
PPP1R15B	XLOC_002312	chr1:204364958-204381695	69.6155	24.4926	1.50706	5e-05	0.00205706	62.9238	57.9449	64.1923	66.3671	72.9461	98.4368	59.4838	74.6291	24.2329	29.0613	15.9598	31.3975	20.3461	25.9579
AGPAT9	XLOC_026705	chr4:84456801-84527077	27.7389	9.75737	1.50734	5e-05	0.00205706	26.915	13.8941	19.1984	31.8591	47.7192	25.2275	23.0854	34.0122	9.43371	10.0619	5.48695	14.7829	6.63853	12.1403
CXCL6	XLOC_026666	chr4:74702272-74704477	21.2972	7.4904	1.50755	5e-05	0.00205706	1.75941	3.67011	2.85687	8.8926	6.36994	51.7042	56.1151	39.0094	5.37477	11.9312	2.18603	12.601	3.25808	9.59138
BCL10	XLOC_001785	chr1:85726934-86044046	47.1615	16.5823	1.50796	0.00045	0.0127361	38.0197	39.7829	36.4827	54.0754	71.1787	42.0169	35.779	59.9569	19.7527	18.6812	12.6623	17.1807	13.5237	17.6935
OXSR1	XLOC_024021	chr3:38206724-38297511	53.9996	18.8807	1.51603	5e-05	0.00205706	45.9945	49.3236	62.5098	47.5571	60.8763	61.7196	55.0925	48.923	32.1517	15.1611	12.7462	26.7623	11.0744	15.3887
ZBTB21	XLOC_022805	chr21:43406805-43445070	9.15958	3.19623	1.51891	5e-05	0.00205706	8.70761	7.51894	7.91584	8.18271	9.79008	15.4479	8.4087	7.30483	2.5974	3.06422	3.16625	3.29191	4.4759	2.58172
LRRC8E	XLOC_016899	chr19:7953389-7967210	21.9129	7.64433	1.51932	5e-05	0.00205706	26.54	23.679	16.9259	32.0327	22.4868	11.7529	18.8084	23.0779	7.11347	9.36993	6.61896	5.68996	5.89666	11.177
CAMSAP2	XLOC_001051	chr1:200708041-200830704	11.4467	3.99074	1.5202	5e-05	0.00205706	14.2322	8.85953	9.30521	8.49124	15.1193	13.9677	9.32843	12.2699	3.23813	4.5195	4.25228	3.70782	4.0213	4.20539
SERPINB9	XLOC_030737	chr6:2884221-2903546	19.3617	6.74634	1.52103	0.0001	0.00376494	12.521	9.49973	10.5443	17.0941	23.356	42.6637	13.8992	25.3157	3.23108	9.54187	3.61904	14.0039	2.75124	7.33091
PKP1	XLOC_001059	chr1:201252579-201302121	6.91926	2.40709	1.52333	5e-05	0.00205706	9.63116	1.75872	10.2677	10.0398	7.01402	10.1391	1.90658	4.59709	1.15903	2.03241	2.27076	1.28021	1.51111	6.189
C16orf52	XLOC_013005	chr16:22019455-22098940	9.0829	3.15765	1.5243	0.0003	0.00924743	10.6676	6.67751	8.45784	8.234	10.7322	9.71681	8.47641	9.70078	2.41891	3.31271	3.35636	3.47445	3.01833	3.36512
SERPINB1	XLOC_030735	chr6:2812195-2842283	191.768	66.639	1.52492	5e-05	0.00205706	129.567	105.559	193.883	261.435	188.927	208.062	228.043	218.666	35.3426	91.8859	21.2778	153.101	37.0095	61.2174
LGALSL	XLOC_018872	chr2:64681225-64688517	9.17802	3.18618	1.52635	0.00015	0.00531406	11.5009	5.77752	9.48712	6.72244	8.88154	9.72539	10.5026	10.8266	3.43235	3.70345	2.28551	2.37051	2.84009	4.48518
SPAG9	XLOC_015458	chr17:49031044-49198226	38.0892	13.208	1.52797	5e-05	0.00205706	37.4556	27.1418	37.528	35.544	48.24	44.424	30.5655	43.8146	10.8075	13.7121	11.5379	19.3375	10.1073	13.7457
RND1	XLOC_008122	chr12:49250915-49259653	16.5413	5.73019	1.52941	0.00155	0.032111	2.74031	17.438	25.1923	32.987	8.09001	27.6789	13.309	4.89467	21.2476	5.21538	1.47069	1.16041	1.16729	4.1198
SERPINB8	XLOC_016255	chr18:61637262-61672646	26.3116	9.08261	1.53452	5e-05	0.00205706	23.5508	18.0583	26.6529	25.0355	31.7922	28.7487	24.2021	32.4526	6.61774	10.7663	7.73331	11.3938	7.78676	10.1978
SOWAHB	XLOC_027163	chr4:77814430-77821817	32.117	11.0854	1.53468	5e-05	0.00205706	27.0691	23.8758	39.1429	35.3592	38.7414	27.8253	20.6149	44.3075	19.1495	9.62342	6.85404	8.78471	10.707	11.3937
NET1	XLOC_003623	chr10:5454513-5508593	131.122	45.1473	1.5382	5e-05	0.00205706	132.504	132.001	143.55	152.541	191.273	83.9106	86.6876	126.512	38.4181	52.4933	40.7001	40.943	45.8543	52.475
PTGER4	XLOC_028227	chr5:40680023-40693837	27.092	9.30545	1.54172	0.0001	0.00376494	33.4806	45.3131	28.4603	22.1758	17.1673	27.9687	24.9034	17.2667	5.82253	14.3228	11.3212	7.29389	8.65218	8.42006
TRIB1	XLOC_035685	chr8:126442232-126455194	112.439	38.6051	1.54228	0.0017	0.0341775	135.107	90.6112	116.429	113.696	114.309	137.647	57.1442	134.571	18.5351	33.4536	7.63418	131.163	16.5098	24.3348
PPM1D	XLOC_014757	chr17:58677543-58743813	12.759	4.38002	1.5425	0.00095	0.0224892	19.5725	7.93176	11.9314	11.4942	13.1245	15.0528	12.0724	10.892	5.84005	5.04296	3.30864	4.76647	2.50675	4.81523
TJP1	XLOC_012047	chr15:29987411-30116011	41.6654	14.2777	1.54509	5e-05	0.00205706	35.4503	31.5958	43.5887	41.8503	47.8856	48.6409	27.8945	56.4172	18.0414	15.0996	15.5105	12.4105	10.3458	14.2584
INTS6	XLOC_009772	chr13:51915167-52027348	40.0441	13.7114	1.54621	5e-05	0.00205706	55.3867	30.4888	37.8275	27.1255	39.6741	54.1701	36.4496	39.2307	12.8291	15.6425	9.89933	17.1254	10.9157	15.8565
RRAGC	XLOC_001605	chr1:39303740-39326837	21.4272	7.32824	1.5479	5e-05	0.00205706	20.018	15.7138	22.4351	16.9445	24.4668	31.139	15.5361	25.1643	6.76196	8.40828	4.74149	9.01459	6.00238	9.04073
STX1A	XLOC_034373	chr7:73113522-73134017	10.7736	3.67908	1.55009	0.00045	0.0127361	10.9442	10.7204	7.47037	16.9863	9.60116	10.6406	7.75751	12.0685	5.36666	2.73082	6.1894	2.75255	2.04873	2.98633
SNX9	XLOC_030679	chr6:158244188-158371035	35.5825	12.1499	1.55023	5e-05	0.00205706	27.4255	23.1122	33.6842	43.2979	47.384	37.1076	31.747	40.902	12.5429	13.2591	11.0912	10.5972	11.4011	14.0076
USP38	XLOC_026837	chr4:144106049-144150710	35.7742	12.1778	1.55466	5e-05	0.00205706	40.6817	26.269	32.7914	29.9557	41.2498	46.5638	35.0975	33.5844	10.9314	12.9622	9.80151	14.2122	11.8926	13.267
AMMECR1L	XLOC_019992	chr2:128619063-128643514	16.5685	5.61906	1.56004	5e-05	0.00205706	17.9186	13.4151	14.3382	14.9118	18.1146	18.3476	16.4006	19.1016	5.92889	6.0512	6.3709	5.07547	4.3351	5.9528
C11orf68	XLOC_006345	chr11:65678165-65686617	21.1781	7.17522	1.56148	0.0002	0.00662532	20.5781	15.782	21.6522	27.0316	18.5216	19.0681	17.3327	29.4585	13.8562	6.15926	3.69147	5.6094	6.90157	6.83342
S100A2	XLOC_002028	chr1:153523276-153542420	158.034	53.4664	1.56353	5e-05	0.00205706	324.703	70.2952	140.118	156.408	209.812	73.3541	83.0165	206.567	17.8003	100.787	26.5967	33.9689	11.62	130.025
PLS3	XLOC_038951	chrX:114752496-114885409	68.1301	22.9698	1.56855	5e-05	0.00205706	63.2526	55.3119	58.9109	70.7439	106.862	52.4239	58.9085	78.6275	25.0238	27.0938	21.6272	21.6117	16.5744	25.8879
MAPK6	XLOC_011742	chr15:52310413-52359740	64.6553	21.7333	1.57286	5e-05	0.00205706	45.7236	47.0252	53.6061	67.4973	91.3729	86.1487	62.5799	63.2891	19.1524	25.5493	19.8326	21.3411	19.2752	25.2495
C15orf62	XLOC_011673	chr15:41056284-41106843	24.2813	8.15733	1.57368	0.00215	0.0406984	24.2861	24.3215	29.8841	20.7473	22.7868	22.3394	16.4969	33.3882	13.2282	7.56981	7.10009	6.5332	4.38731	10.1254
DUSP10	XLOC_002372	chr1:221848787-221918037	95.1848	31.8927	1.57751	5e-05	0.00205706	71.7997	97.8151	81.4827	94.9487	123.914	108.184	78.2693	105.065	62.9477	34.8372	16.9783	25.1416	25.9425	25.5089
DAPP1	XLOC_026755	chr4:100737811-100795713	67.2076	22.4419	1.58243	5e-05	0.00205706	33.7883	48.0064	73.5111	88.4508	103.959	55.2014	50.3154	84.4283	24.0837	25.2837	14.1166	30.0707	22.3539	18.7426
SOX4	XLOC_030124	chr6:21593741-21603204	68.6659	22.9252	1.58266	5e-05	0.00205706	63.9498	59.9874	65.7294	79.6018	104.115	78.2485	47.507	50.1875	32.7851	28.1426	14.2505	17.7283	12.4483	32.1966
INPP1	XLOC_019296	chr2:191208195-191236392	24.6494	8.22138	1.5841	5e-05	0.00205706	26.6572	20.3383	22.2759	19.8444	31.5802	24.4759	21.93	30.0933	7.10033	11.815	8.20573	4.85218	8.04444	9.31059
STX11	XLOC_030636	chr6:144471653-144513091	11.5913	3.86271	1.58536	5e-05	0.00205706	8.93391	6.03779	13.1759	9.74697	13.4983	19.5385	12.409	9.3905	1.63228	5.63306	0.776305	9.69499	2.7194	2.72022
ITGA2	XLOC_028247	chr5:52083773-52405640	36.336	12.1011	1.58626	5e-05	0.00205706	29.81	15.5934	23.3853	51.3496	59.095	36.6167	22.1584	52.6795	7.14803	14.281	7.38003	14.6401	10.3114	18.8459
PDGFA	XLOC_034129	chr7:536830-559481	6.33582	2.10936	1.58673	0.00105	0.0241559	7.02004	7.91812	7.17962	5.21681	5.71501	6.94248	4.02705	6.66742	3.37118	1.60259	2.96495	1.92793	1.06829	1.72121
PXDC1	XLOC_030746	chr6:3721540-3754282	49.8439	16.5668	1.58912	5e-05	0.00205706	51.4811	35.7	57.6154	52.9336	52.2489	42.6574	51.7254	54.3893	27.1382	14.7184	14.1706	15.4795	13.6493	14.2448
EIF4A3	XLOC_015646	chr17:78106387-78121042	122.634	40.6112	1.5944	5e-05	0.00205706	135.484	108.04	125.006	147.616	102.151	123.226	146.504	93.0427	45.9199	43.1511	17.8095	70.0306	30.8454	35.9109
IVL	XLOC_000801	chr1:152881038-152884362	4.62478	1.53108	1.59484	0.0008	0.0198117	0.944712	1.31111	5.45048	2.18333	3.13808	12.9694	7.68726	3.31391	1.17793	0.480673	0.683196	0.922749	0.730318	5.1916
HIVEP2	XLOC_031307	chr6:143072297-143269953	16.0694	5.30436	1.59907	5e-05	0.00205706	13.819	9.63896	15.4451	12.004	15.0115	34.035	13.3369	15.265	3.35324	6.75431	4.50914	7.10274	4.09798	6.00874
DNAJB1	XLOC_017868	chr19:14622775-14629263	231.324	76.1877	1.60228	5e-05	0.00205706	243.088	234.749	244.346	181.158	291.027	190.759	217.692	247.773	110.872	63.5031	35.1361	122.236	51.1875	74.1922
PCDH9	XLOC_009791	chr13:66876965-67804468	1.73866	0.570685	1.60721	0.0028	0.04871	2.25636	1.9529	3.27227	0.796819	1.25104	0.664134	0.274216	3.4415	0.308479	0.975582	0.217256	0.223726	0.627986	1.07108
DYRK3	XLOC_001110	chr1:206808880-206828504	6.89356	2.26005	1.60889	0.0009	0.0216573	9.25051	7.53866	7.2293	7.10782	5.31958	7.52919	5.93445	5.23893	2.12689	1.91339	1.22701	2.82927	3.67191	1.79184
SAMD4A	XLOC_010387	chr14:55032663-55260101	15.0527	4.91798	1.61388	5e-05	0.00205706	13.4603	9.26324	17.5849	12.8523	13.7687	17.6641	14.1077	21.7205	6.43661	4.77007	4.68743	4.26699	4.01306	5.33374
NIPAL1	XLOC_026589	chr4:47849074-48042131	7.71819	2.52006	1.6148	0.0018	0.035661	8.39196	6.84925	7.20497	6.86721	10.1328	7.10041	7.34097	7.85794	1.82483	1.82284	2.87458	3.00536	2.02281	3.56996
PRDM1	XLOC_030504	chr6:106533192-106558070	22.8789	7.44112	1.62043	5e-05	0.00205706	18.7612	24.0856	24.4304	20.4109	21.0799	32.9689	15.2197	26.0744	19.4884	5.60064	3.53536	6.09578	2.81449	7.11205
CYCS	XLOC_034220	chr7:25155908-25165001	36.4724	11.8113	1.62664	5e-05	0.00205706	41.8231	31.1946	45.2312	39.1559	45.4576	23.2424	28.3743	37.3002	8.65712	12.8128	10.3049	11.2734	12.2277	15.5916
MIER3	XLOC_028873	chr5:56205086-56248041	28.7802	9.30769	1.62858	5e-05	0.00205706	27.3352	22.0586	28.281	20.0196	42.1565	30.9324	30.1575	29.3008	9.02012	8.49382	11.2666	8.02354	8.85916	10.1829
CORO1C	XLOC_008426	chr12:109036368-109125336	41.3799	13.3561	1.63143	5e-05	0.00205706	43.9753	23.6146	32.9895	46.9275	50.4223	42.1818	29.9718	60.9568	10.0471	14.6508	8.52556	18.0587	10.4772	18.3775
PCDH17	XLOC_009497	chr13:58205788-58303065	1.03963	0.335031	1.6337	0.00215	0.0406984	1.99645	1.13395	1.85941	1.20012	0.652411	0.607327	0.28288	0.584477	0.296619	0.564687	0.267789	0.0500233	0.425583	0.405485
CD55	XLOC_001118	chr1:207494494-207540481	626.468	200.646	1.64259	0.0013	0.0283417	595.223	473.54	669.032	575.924	882.217	478.761	722.08	614.969	216.752	273.747	117.462	261.395	104.725	229.798
AMOTL2	XLOC_025137	chr3:134073243-134094259	38.0181	12.1633	1.64415	5e-05	0.00205706	30.4534	33.6495	54.0367	44.1861	28.198	40.1393	33.1999	40.2817	17.6423	11.049	9.37702	6.89014	14.3676	13.6539
TUBB2A	XLOC_030742	chr6:3118925-3157783	84.8372	27.1196	1.64536	5e-05	0.00205706	78.557	99.1079	104.986	92.3748	67.1047	52.4145	92.4207	91.7325	53.2753	22.1929	13.5189	23.8855	23.0562	26.7889
RORA	XLOC_012197	chr15:60771376-61521502	24.4514	7.81417	1.64575	0.0001	0.00376494	26.318	21.6058	19.1192	16.8775	34.8953	22.7712	28.3129	25.7116	7.44434	6.70729	11.6736	5.76908	7.02266	8.26813
ZNF267	XLOC_013101	chr16:31885057-31935065	35.0875	11.1868	1.64916	5e-05	0.00205706	36.354	22.9444	33.5409	45.6055	37.3842	42.6263	27.926	34.3185	4.39052	11.4484	5.41763	30.4995	8.30535	7.05945
HRH1	XLOC_023943	chr3:11178778-11304939	3.08454	0.981476	1.65203	0.00065	0.0172932	1.54892	1.58204	2.8957	1.99008	5.12774	4.73584	3.48852	3.30745	0.978098	1.44451	0.321978	0.52448	0.459614	2.16017
PIM1	XLOC_030321	chr6:37137921-37144272	64.3859	20.4718	1.65311	5e-05	0.00205706	56.891	56.3065	80.6373	89.7648	54.9697	64.1218	35.6099	76.7863	34.3902	23.2618	8.96792	21.8114	10.9861	23.4133
DUSP7	XLOC_024904	chr3:52082893-52090461	9.11737	2.89691	1.6541	0.0001	0.00376494	17.9072	3.4594	8.01439	5.32495	10.2987	11.0935	7.18695	9.65384	3.08204	3.4884	2.52236	2.21689	1.9167	4.15503
IL1RN	XLOC_019080	chr2:113868506-113896173	183.193	58.1634	1.65518	0.0009	0.0216573	109.334	170.383	228.162	156.426	135.767	295.071	251.986	118.413	31.0019	53.8582	9.57347	183.785	15.6379	55.124
ZNF750	XLOC_015695	chr17:80709939-81009686	30.8491	9.78555	1.6565	0.0018	0.035661	33.9213	40.7079	41.9518	33.2621	33.307	26.9472	12.4708	24.2243	18.2084	7.03085	10.1009	7.92702	7.52023	7.92594
AVPI1	XLOC_004482	chr10:99436394-99447036	83.6526	26.492	1.65885	5e-05	0.00205706	88.9996	89.193	121.438	79.6272	54.6772	78.378	105.542	51.3666	44.9578	25.648	23.8034	15.8606	23.2771	25.4054
SRF	XLOC_030357	chr6:43139032-43149304	26.9108	8.50828	1.66125	5e-05	0.00205706	36.3825	27.3415	32.3117	32.2209	24.0784	21.4033	13.4817	28.0664	12.6173	7.03812	4.17154	13.7382	5.64918	7.83525
USP12	XLOC_009659	chr13:27639961-27746033	17.46	5.50611	1.66495	5e-05	0.00205706	14.1617	9.40848	12.2002	16.2095	25.8125	25.4081	12.7151	23.7646	2.41759	6.26657	5.81578	5.71185	6.16377	6.66109
ITGA6	XLOC_019242	chr2:173292154-173371389	51.782	16.1944	1.67695	5e-05	0.00205706	89.6174	26.7241	52.1417	34.8778	73.2386	45.738	33.6095	58.3088	8.84448	25.8858	15.2176	12.5509	7.08232	27.5855
CD274	XLOC_036949	chr9:5450415-5470765	21.5935	6.74338	1.67905	5e-05	0.00205706	26.5345	15.0492	34.6107	19.2304	26.8048	15.0408	11.1511	24.3265	5.50702	13.6712	2.28662	2.91719	2.13942	13.9388
TUBA1C	XLOC_007454	chr12:49658727-49668750	180.195	56.1328	1.68264	5e-05	0.00205706	246.133	163.088	180.871	189.9	198.229	105.07	132.084	226.184	59.5859	69.2476	42.5693	39.9274	48.8033	76.6635
UPP1	XLOC_033674	chr7:48128028-48150063	43.6657	13.5701	1.68607	0.001	0.0232945	33.704	30.7931	45.2451	37.0821	38.5946	58.6817	31.3708	73.854	11.959	12.4292	12.3886	19.1209	6.12239	19.4005
PNRC2	XLOC_000204	chr1:24286068-24306953	84.5996	26.2609	1.68774	0.0002	0.00662532	95.3416	73.9255	81.8262	83.0678	108.373	70.8278	78.3126	85.1228	28.1862	26.4421	20.1124	25.07	27.2842	30.4703
FOXQ1	XLOC_030063	chr6:1312115-1316602	62.1928	19.198	1.69579	5e-05	0.00205706	74.3482	61.8619	53.5017	39.6609	58.6535	77.5878	65.4587	66.4693	54.5885	8.85709	13.3669	11.7318	11.3232	15.3204
BAG3	XLOC_004062	chr10:121410881-121437761	43.0759	13.2791	1.69772	5e-05	0.00205706	58.6506	31.6095	39.4431	39.6997	45.9127	55.3947	23.1679	50.7286	16.9137	14.1728	12.3461	10.4802	8.84631	16.9156
CRY1	XLOC_008418	chr12:107384533-107487764	22.919	7.05636	1.69955	5e-05	0.00205706	28.1491	21.2772	20.8908	25.7518	24.6197	23.2119	15.7749	23.6766	16.811	5.67032	3.13281	5.59891	5.96462	5.16049
FGFR1	XLOC_035920	chr8:38267733-38326352	10.814	3.32876	1.69985	0.002	0.0387211	16.8467	6.21924	8.33822	8.62186	7.93913	15.4979	5.61652	17.4328	3.0308	3.10052	6.9538	1.8254	1.47599	3.58605
MED17	XLOC_005745	chr11:93517309-93546787	13.3673	4.11261	1.70058	5e-05	0.00205706	14.6359	10.2961	11.5344	14.1443	19.2052	10.7543	11.9066	14.4612	4.69206	4.78844	3.47218	4.20742	3.6366	3.87898
CNKSR3	XLOC_031342	chr6:154713272-154832109	48.2143	14.8191	1.702	5e-05	0.00205706	49.4684	60.9725	38.813	35.8809	42.5117	48.3462	59.7026	50.0189	31.5478	11.7894	17.4591	9.56834	8.0454	10.5045
RNF223	XLOC_001314	chr1:995651-1009792	32.9647	10.0586	1.7125	0.0016	0.0327478	27.6464	31.7565	35.0722	31.6737	19.729	53.4517	31.6241	32.7644	21.2328	8.10084	6.25863	10.3636	4.33014	10.0655
GAS2L3	XLOC_007708	chr12:100967488-101020727	1.31938	0.402273	1.71361	0.00135	0.0290899	1.70798	0.681977	1.30037	1.02662	1.38246	0.792962	0.593599	3.06906	0.276033	0.401921	0.339006	0.378808	0.414191	0.603683
MFHAS1	XLOC_035806	chr8:8640851-8751131	8.71912	2.65557	1.71516	5e-05	0.00205706	6.39876	4.63663	9.03509	10.5676	8.98941	10.4172	5.01899	14.6893	3.84299	2.79807	1.62215	2.30254	2.38433	2.98332
NDRG1	XLOC_036181	chr8:134245884-134309547	95.7031	29.0937	1.71786	5e-05	0.00205706	70.6078	77.1209	84.6692	91.8822	147.019	78.1462	63.1476	153.031	30.2785	29.8691	15.4117	64.1037	13.9668	20.9327
TLE1	XLOC_037629	chr9:84198418-84304542	42.7736	12.9687	1.72169	5e-05	0.00205706	38.2351	33.3943	47.7788	35.4609	47.5822	47.0147	34.5618	58.1611	18.278	14.0286	12.5005	9.98288	11.3677	11.6545
SPSB1	XLOC_000078	chr1:9352940-9442870	38.107	11.5034	1.728	5e-05	0.00205706	41.5268	24.7669	42.049	48.8637	36.1352	32.7687	32.0068	46.7385	13.881	12.3126	8.80093	10.9383	11.0072	12.0804
ISG20	XLOC_011939	chr15:89179371-89201425	157.425	47.4253	1.73094	5e-05	0.00205706	93.5576	95.3694	350.381	188.831	96.3737	97.1282	137.279	200.481	84.6562	60.9052	13.5187	59.9618	24.0597	41.4502
KLF12	XLOC_009797	chr13:74260148-74708066	2.23469	0.672436	1.73261	0.00235	0.0429696	3.99324	1.84326	2.0129	2.68426	1.95639	2.37846	1.09496	1.91409	0.674219	0.687093	0.534618	0.744203	0.701475	0.693005
FAM160A1	XLOC_026861	chr4:152330299-152682175	28.5254	8.54707	1.73874	5e-05	0.00205706	26.324	19.8282	24.8454	28.5907	31.7569	35.0004	24.3389	37.5185	6.37916	10.1778	10.2101	7.15797	8.10011	9.25732
SPRR2A	XLOC_002014	chr1:153028595-153029988	191.503	57.2414	1.74224	0.0002	0.00662532	12.8651	68.7685	91.5205	89.0819	113.149	976.118	146.047	34.4766	78.5463	72.4755	13.3893	44.7655	14.9874	119.285
KIAA0040	XLOC_002209	chr1:175126112-175162229	11.6264	3.46662	1.7458	5e-05	0.00205706	11.2516	10.9751	15.6676	13.1958	11.2933	11.927	9.02529	9.67534	1.37101	3.95557	0.798331	11.1606	1.99087	1.52335
RAB11FIP1	XLOC_035914	chr8:37713476-37757137	252.305	74.4	1.76179	5e-05	0.00205706	232.163	241.793	262.975	305.171	305.197	177.286	158.426	335.427	106.745	77.7527	35.0702	71.6424	68.1058	87.0837
SNX16	XLOC_036039	chr8:82711756-82754521	9.02641	2.65728	1.7642	5e-05	0.00205706	8.91556	7.53391	7.62766	6.95711	13.2669	9.36092	9.89775	8.65146	2.50872	3.43214	2.63705	1.95445	2.49772	2.91358
MYCL	XLOC_001616	chr1:40360346-40367960	23.3876	6.84305	1.77303	5e-05	0.00205706	44.9061	22.1819	29.8933	22.6466	18.8743	13.606	9.15482	25.838	6.19712	4.74773	6.5605	7.25891	12.6731	3.62093
MESDC1	XLOC_011896	chr15:81291714-81299004	45.8412	13.4093	1.77341	5e-05	0.00205706	51.4576	40.9176	51.3355	34.6424	34.8236	51.2811	33.9773	68.2945	22.2822	12.06	8.89261	11.1526	9.07642	16.9921
SOWAHC	XLOC_019059	chr2:110371910-110376731	22.6891	6.62776	1.7754	5e-05	0.00205706	33.9658	19.413	24.955	15.967	21.9737	24.008	21.7528	19.4772	7.65477	7.32893	5.60245	4.438	5.67564	9.06678
TES	XLOC_033916	chr7:115850546-115898837	91.9566	26.8201	1.77764	5e-05	0.00205706	106.051	75.7251	84.5993	95.281	123.472	52.1857	81.5155	116.822	24.9854	34.5525	21.8169	27.4652	20.7758	31.3245
S100A10	XLOC_002000	chr1:151950669-151967262	188.803	54.9692	1.78019	5e-05	0.00205706	172.792	183.788	198.379	250.918	206.167	134.923	121.506	241.951	78.7006	53.2638	28.4566	50.4599	52.8925	66.0416
NRIP3	XLOC_006059	chr11:9002122-9025596	6.07702	1.76462	1.78401	5e-05	0.00205706	7.73475	3.40106	6.23539	4.39077	4.96456	6.67332	7.14607	8.07026	0.878125	1.85893	1.21707	1.836	0.880595	3.91698
KLF9	XLOC_037606	chr9:72998353-73029964	24.392	7.05192	1.79032	5e-05	0.00205706	23.9097	24.2386	30.8853	19.1663	23.4065	27.7988	25.6322	20.0984	4.81129	5.4794	7.13451	11.7764	6.25699	6.85291
CLDND1	XLOC_024281	chr3:98232043-98241910	10.2889	2.97405	1.79058	0.00225	0.0419685	10.1924	7.69517	9.69951	10.8051	11.3584	13.0318	9.31119	10.2173	2.52225	2.22806	4.78212	3.51844	2.33685	2.45659
DUSP14	XLOC_014542	chr17:35849950-35873779	96.6449	27.9161	1.7916	5e-05	0.00205706	114.495	69.8353	70.6014	134.817	116.959	81.8855	85.5755	98.9902	19.3246	24.2355	15.7255	28.393	44.0487	35.7691
SLC38A2	XLOC_008098	chr12:46750262-46766645	212.869	61.4133	1.79334	5e-05	0.00205706	284.828	156.925	169.643	168.019	268.88	207.849	225.919	220.89	51.5026	108.15	51.9562	49.0918	39.3592	68.4202
NEDD4L	XLOC_016233	chr18:55711577-56068925	37.6709	10.8585	1.79462	5e-05	0.00205706	36.5564	33.3432	36.1858	31.1632	36.4894	43.9969	35.1239	48.5085	11.0792	7.79495	14.8814	13.9663	9.46121	7.96811
ARRDC2	XLOC_017048	chr19:18111842-18125050	42.6336	12.2413	1.80023	5e-05	0.00205706	31.4871	41.3693	65.9742	73.3278	39.4687	26.0647	31.5264	31.8504	11.9302	12.037	10.2906	23.5147	6.46654	9.2089
UBC	XLOC_008543	chr12:125392710-125412892	1666.79	477.518	1.80344	0.0001	0.00376494	1687.82	1593.13	1905.72	2150.35	1872.81	857.337	1396.36	1870.78	779.501	444.906	284.625	530.296	475.215	350.566
GATA6	XLOC_016153	chr18:19749397-19782497	5.19039	1.4831	1.80723	5e-05	0.00205706	5.28777	5.01858	6.69295	3.5713	4.3801	7.5746	3.99341	5.00443	2.51107	1.0749	1.29987	0.933615	1.4079	1.67125
TIMP3	XLOC_023254	chr22:32908539-33454377	13.5685	3.87627	1.80752	5e-05	0.00205706	8.7256	4.98996	8.01927	10.9116	12.7603	23.3415	17.5921	22.2079	4.79239	3.31351	5.12477	2.76693	1.44023	5.8198
SLC20A1	XLOC_019074	chr2:113402257-113424866	141.697	40.3982	1.81045	5e-05	0.00205706	137.537	149.945	136.303	133.741	152.347	148.092	136.949	138.667	82.3401	26.1916	35.8766	40.846	33.5737	23.5612
IRAK2	XLOC_023939	chr3:10206562-10285551	26.756	7.6196	1.81208	5e-05	0.00205706	14.9018	16.4769	31.6602	37.0361	25.888	42.0707	31.1955	14.8189	7.76108	13.7612	6.05362	5.59585	3.35534	9.19046
GPR87	XLOC_025202	chr3:150804675-151318987	67.3746	19.1472	1.81507	0.0018	0.035661	62.5238	41.1979	70.2727	85.4943	104.302	43.9069	51.7006	79.598	17.6687	17.6736	15.4508	23.0843	17.8604	23.1453
RORA	XLOC_011774	chr15:60771376-61521502	4.08888	1.15931	1.81844	0.0017	0.0341775	4.97042	3.27372	3.97289	3.25132	4.57978	4.5638	3.65265	4.44647	1.26459	0.93136	1.98406	0.888595	0.943198	0.944066
C6orf99	XLOC_030688	chr6:159288963-159331791	9.96748	2.81733	1.8229	0.00225	0.0419685	10.5033	12.3604	12.4284	11.2147	10.8146	9.37381	6.35759	6.687	5.13874	3.24874	1.30696	2.99236	1.99796	2.21922
CYR61	XLOC_000530	chr1:86046376-86050626	34.1571	9.63791	1.82539	5e-05	0.00205706	34.9785	18.3216	21.6054	27.1356	33.1004	84.5232	20.2014	33.391	23.5347	10.7946	4.4454	3.77782	4.52995	10.745
TSC22D3	XLOC_039415	chrX:106955217-107019017	183.423	51.6482	1.82839	5e-05	0.00205706	158.379	207.891	199.081	190.288	159.915	135.797	239.962	176.072	46.0675	46.9924	22.6836	118.911	37.0973	38.1373
ADAMTS9	XLOC_024962	chr3:64501330-64997143	2.38571	0.669276	1.83375	0.0004	0.0115615	2.06275	1.11292	4.20451	2.27353	1.55731	2.78216	0.780148	4.31234	0.451444	0.805592	0.373548	1.10544	0.2485	1.03113
LURAP1L	XLOC_036960	chr9:12774979-12824517	19.2417	5.39388	1.83484	5e-05	0.00205706	30.7051	13.5072	21.6459	17.5057	28.5264	8.22138	11.2154	22.6065	7.87782	6.55881	3.37864	3.08989	2.23848	9.21965
KRT23	XLOC_015269	chr17:39067688-39094327	360.123	100.841	1.83641	5e-05	0.00205706	345.895	235.905	449.825	339.874	534.683	183.059	274.588	517.153	168.645	98.4082	45.3201	83.3436	56.7808	152.547
CLK1	XLOC_020191	chr2:201715709-201729891	144.967	40.525	1.83884	5e-05	0.00205706	170.181	142.084	150.158	157.964	176.071	109.165	154.559	99.5547	51.8526	45.7421	35.8179	47.8913	26.5638	35.2821
TXNRD1	XLOC_007722	chr12:104609556-104756174	301.74	84.3444	1.83894	5e-05	0.00205706	214.488	196.986	243.562	404.335	460.623	356.961	257.465	279.502	104.391	88.9719	56.4142	66.5959	115.256	74.4372
IER5	XLOC_001005	chr1:181056351-181065751	137.564	38.4032	1.84081	5e-05	0.00205706	149.532	129.787	159.968	156.41	120.533	144.978	114.442	124.865	66.3671	39.8998	14.4608	45.2743	16.7134	47.7038
LRRC8C	XLOC_000543	chr1:90098643-90185094	1.83356	0.511793	1.84101	0.0006	0.0161952	1.39448	0.33825	0.764936	2.27994	2.62347	2.0735	1.35536	3.83851	0.163769	0.658755	0.280718	0.563099	0.238396	1.16602
RNASE1	XLOC_010748	chr14:21269514-21271036	50.2488	13.9501	1.84882	0.0004	0.0115615	8.93241	38.0627	28.8964	4.88396	16.0437	7.82812	10.5175	286.825	10.195	10.4262	4.00988	8.6586	39.0266	11.384
PPP1R15A	XLOC_017376	chr19:49375604-49401996	332.153	92.2121	1.84882	5e-05	0.00205706	276.812	294.516	385.565	465.036	288.052	462.933	227.012	257.294	157.303	58.8358	16.6211	200.296	45.2169	74.9996
ZXDB	XLOC_038798	chrX:57618268-57623910	9.00112	2.48196	1.85863	5e-05	0.00205706	10.5174	7.52052	8.14819	10.0218	10.9112	8.76355	6.4865	9.63984	2.8716	2.44671	3.03831	1.91243	2.85999	1.7627
PNPLA8	XLOC_034539	chr7:108110367-108168960	40.1386	11.0437	1.86176	5e-05	0.00205706	37.1818	30.6674	36.8266	49.9993	57.3569	37.1416	29.4703	42.465	7.59022	11.4533	6.36627	23.9838	8.00011	8.86871
SERTAD2	XLOC_019765	chr2:64858754-64881046	17.0978	4.70355	1.86199	5e-05	0.00205706	10.878	11.2851	13.5707	13.5425	14.7952	41.8562	10.9831	19.8716	6.43042	4.01326	4.30168	3.79481	4.43143	5.24972
EREG	XLOC_026671	chr4:75230859-75254589	13.4824	3.70358	1.86408	5e-05	0.00205706	5.49559	6.70534	9.88321	13.6034	22.8884	22.4598	17.5792	9.24437	5.11518	2.02204	1.50536	4.89876	1.82121	6.85896
CDKN2AIP	XLOC_026923	chr4:184364217-184371767	40.1716	11.0043	1.86811	5e-05	0.00205706	39.3207	42.8426	39.3947	45.7464	59.9085	38.9531	26.559	28.6474	17.5694	11.7113	6.78748	7.84668	11.2308	10.8801
FAM46A	XLOC_031145	chr6:82451223-82462531	33.5623	9.11561	1.88043	5e-05	0.00205706	33.4599	35.6575	44.7651	32.2368	38.0296	28.5863	28.2249	27.5384	14.947	10.9857	6.87598	7.32099	5.94473	8.61921
RASEF	XLOC_037630	chr9:85591481-85685365	74.7419	20.264	1.883	5e-05	0.00205706	66.3153	54.9419	57.1726	79.8042	90.7626	64.8658	64.4796	119.593	28.0562	18.1394	20.4389	17.3534	16.9088	20.6873
CDC42EP4	XLOC_015567	chr17:71269641-71308274	116.545	31.5791	1.88384	5e-05	0.00205706	134.491	126.154	130.857	138.826	97.9536	104.448	105.666	93.9648	52.3748	25.9406	24.8131	22.724	27.5117	36.1106
LINC00184	XLOC_001230	chr1:234745724-234770526	47.5923	12.8808	1.88551	5e-05	0.00205706	72.1148	44.5038	56.8037	38.6232	50.1198	45.6507	22.9593	49.9633	20.84	9.93738	6.7774	21.5603	7.00555	11.1641
AEN	XLOC_011938	chr15:89164526-89175630	16.5568	4.42026	1.90522	5e-05	0.00205706	16.7007	11.8854	13.2903	17.7365	19.0545	11.7556	16.2422	25.7893	5.3724	3.66551	4.61844	4.00498	4.96556	3.8947
TMEM2	XLOC_037609	chr9:74292264-74384463	79.3364	21.1754	1.90559	5e-05	0.00205706	85.1254	66.3179	67.7198	70.2036	80.04	95.5495	79.7477	89.9875	24.0844	22.9686	20.9883	23.974	16.2557	18.7814
TNFRSF10B	XLOC_035862	chr8:22844929-22941132	61.0687	16.2637	1.90878	5e-05	0.00205706	60.0025	43.8646	58.1854	74.2453	62.3238	61.3778	64.3844	64.1661	17.673	18.1647	16.9872	17.77	10.9879	15.9992
KLF10	XLOC_036107	chr8:103660778-103668130	37.0877	9.84362	1.91368	5e-05	0.00205706	36.3447	34.6669	40.5689	59.6239	43.8942	36.3807	21.5268	23.6951	7.00077	7.70323	5.78797	15.1948	11.3063	12.0686
RCOR1	XLOC_010690	chr14:103058903-103198934	37.7697	9.96501	1.92229	5e-05	0.00205706	31.72	25.409	30.9778	31.1366	41.539	59.4534	34.7465	47.1755	10.2651	11.816	7.91682	11.9734	7.41755	10.4012
SMOX	XLOC_021572	chr20:4129425-4168479	19.0098	4.97903	1.93281	5e-05	0.00205706	18.3876	7.31642	20.2696	18.7767	17.5059	21.4619	20.6286	27.7316	4.84937	6.13304	3.44524	2.88026	2.23094	10.3353
NAB1	XLOC_019298	chr2:191513847-191559084	39.2605	10.2529	1.93705	5e-05	0.00205706	42.0453	37.6612	39.989	34.3055	55.453	33.9594	35.4448	35.2256	10.5245	12.7672	9.55724	11.1259	7.41553	10.1268
CAPN14	XLOC_019651	chr2:31387634-31440676	44.1286	11.4698	1.94387	5e-05	0.00205706	38.0451	8.56082	65.73	33.6082	86.5887	27.1989	11.3691	81.9279	5.93216	22.8057	1.77713	1.53353	1.03835	35.7321
SP6	XLOC_015404	chr17:45922279-45933240	2.20513	0.572439	1.94567	0.00015	0.00531406	1.07174	0.169264	0.842234	0.432856	1.4325	6.78762	4.53773	2.36707	0.837674	0.387454	0.434955	0.241788	0.412031	1.12073
STK17A	XLOC_033652	chr7:43622691-43769420	34.0317	8.8228	1.94757	0.0002	0.00662532	45.1024	19.5705	28.1859	35.3198	53.8074	28.0216	25.3471	36.8987	7.70929	10.9994	6.51895	11.7996	6.52852	9.38112
OCLN	XLOC_028296	chr5:68787677-68854295	61.5097	15.792	1.96162	5e-05	0.00205706	63.0788	48.1098	67.1179	65.0013	88.7075	48.0284	37.7069	74.3269	23.9305	21.1173	9.87774	10.9492	13.8362	15.0409
LMNA	XLOC_000851	chr1:155996957-156147714	425.629	109.009	1.96515	5e-05	0.00205706	495.579	409.81	472.143	419.624	281.811	340.549	464.814	520.701	193.392	93.2906	76.5047	76.2326	86.4391	128.195
SPRY4	XLOC_029125	chr5:141689991-141704620	4.02941	1.02546	1.9743	0.0001	0.00376494	3.33686	2.61651	2.37294	4.29416	3.54155	7.26353	3.65465	5.15507	2.03559	0.831487	1.33254	0.351722	0.324351	1.27706
PNP	XLOC_010265	chr14:20937468-20949225	30.5401	7.76399	1.97583	5e-05	0.00205706	39.5426	20.5377	33.7091	22.8771	32.1589	35.3051	18.6945	41.4958	3.57155	6.66886	4.5535	12.7587	8.372	10.6594
PHLDA1	XLOC_008318	chr12:76419226-76427661	21.765	5.51832	1.97971	5e-05	0.00205706	18.264	7.33436	14.7303	15.8844	30.9504	37.7337	22.2872	26.9359	9.44392	4.22818	4.79301	4.34926	2.19228	8.10325
CPA4	XLOC_033972	chr7:129932847-129965559	168.388	42.6495	1.98119	0.00075	0.0190592	135.374	55.9231	86.4429	66.9892	189.774	149.467	179.154	483.979	45.3846	59.6482	29.9516	30.1398	22.9239	67.8491
SOCS6	XLOC_016262	chr18:67955173-68007796	47.7078	12.0068	1.99038	5e-05	0.00205706	50.9249	33.3142	40.9669	40.8872	73.2306	47.0355	46.771	48.5321	13.2403	14.7035	10.1619	9.09775	10.7001	14.1372
FSTL3	XLOC_016773	chr19:676388-683392	6.06984	1.52322	1.99453	0.0007	0.0181042	6.53773	2.69037	6.41041	7.15359	1.85889	9.39195	8.74508	5.77073	2.74669	1.57215	1.38741	1.25962	0.88529	1.2882
JUN	XLOC_001721	chr1:59242848-59365384	292.842	73.4433	1.99542	5e-05	0.00205706	338.412	272.597	351.941	436.753	272.439	219.934	166.9	283.762	253.24	45.0077	23.1569	48.1747	30.724	40.3565
TM4SF1	XLOC_025190	chr3:149085084-149108846	474.728	119.023	1.99587	5e-05	0.00205706	581.826	251.97	504.991	438.816	817.249	219.793	411.039	572.144	170.938	128.248	57.2306	103.41	95.2279	159.081
LETM2	XLOC_035474	chr8:38243164-38267679	2.93449	0.735172	1.99696	5e-05	0.00205706	3.97648	1.84547	2.26785	1.90015	3.37738	3.4427	1.80135	4.86457	0.844919	0.812815	0.634556	0.899425	0.479231	0.740083
EPHA2	XLOC_001428	chr1:16450198-16492359	223.333	55.9381	1.99729	5e-05	0.00205706	213.615	174.756	257.212	228.477	166.599	247.773	235.362	262.867	116.491	39.6431	42.0916	38.7374	35.6639	63.0015
PARD6B	XLOC_021800	chr20:49345890-49370836	63.7787	15.9355	2.00083	5e-05	0.00205706	72.9963	59.5364	65.0251	74.7663	72.1455	50.5808	50.1947	64.985	21.7488	16.0762	13.3612	12.7256	15.9082	15.7932
MAP3K8	XLOC_003706	chr10:30720531-30752216	113.242	28.2193	2.00465	5e-05	0.00205706	128.896	161.522	167.87	109.224	96.5277	87.0342	73.8506	81.0067	39.313	32.3979	15.393	28.4437	17.6741	36.0938
LRRC4	XLOC_034591	chr7:127292117-127734270	61.2463	15.2531	2.00552	0.00075	0.0190592	56.466	45.7741	77.9237	62.3127	71.7541	49.9365	36.8565	88.9469	20.8457	17.169	8.28705	16.757	11.4222	17.0379
JAG1	XLOC_021961	chr20:10616335-10660251	48.9048	12.1658	2.00715	5e-05	0.00205706	71.1568	32.8429	45.8578	59.6671	49.2412	41.6117	46.0672	44.7936	13.9123	14.1001	15.7579	7.88276	9.72397	11.6177
KRT5	XLOC_008169	chr12:52908115-52914243	117.856	29.2649	2.00978	5e-05	0.00205706	257.005	43.9284	138.826	115.607	124.408	63.4397	69.4469	130.187	11.398	34.3099	33.4582	17.7942	8.7613	69.8679
TOB2	XLOC_023609	chr22:41827851-41844682	40.9392	10.1474	2.01237	5e-05	0.00205706	53.1103	37.0821	35.0191	33.4144	37.1758	50.19	36.3541	45.1676	12.9465	10.1235	6.8057	8.82456	9.03488	13.1492
MIR5008	XLOC_002404	chr1:228106247-228135676	4.82951	1.19442	2.01557	5e-05	0.00205706	6.907	3.66978	5.89999	3.81229	3.55298	6.04107	4.42387	4.32912	1.56936	0.996492	1.42775	1.13589	0.719673	1.31735
ARID3B	XLOC_011847	chr15:74833547-74890614	13.3867	3.29222	2.02367	5e-05	0.00205706	11.3284	6.14175	10.5541	13.2246	13.0407	19.4052	8.26592	25.1326	3.37299	3.3103	2.3664	5.24653	1.72453	3.73254
ZC3H12C	XLOC_005786	chr11:109963262-110042845	13.969	3.42104	2.02972	5e-05	0.00205706	8.96856	13.6875	13.1044	13.6234	14.8343	18.182	20.2829	9.06894	3.31684	3.7957	4.1156	3.31703	3.58277	2.39828
SPRR1B	XLOC_000805	chr1:153003678-153005376	86.0516	20.9961	2.03508	5e-05	0.00205706	17.6989	10.931	47.985	31.433	53.2436	373.855	40.7971	112.469	9.2707	19.1011	4.49212	18.1377	6.41774	68.557
KLK9	XLOC_018293	chr19:51505768-51512890	3.66105	0.892861	2.03575	0.0016	0.0327478	0	0.0725774	0	0.22752	0.690717	25.913	2.28296	0.101554	0.381177	0.193617	0.225178	0.743705	0.575694	3.2378
ISG15	XLOC_000011	chr1:948751-951157	265.346	64.5695	2.03895	0.0019	0.037352	22.9906	54.2127	1659.05	62.5238	42.2088	51.7567	124.68	105.346	145.696	73.3315	16.8712	41.2506	62.8549	47.4128
IFFO2	XLOC_001448	chr1:19230695-19282826	34.772	8.45503	2.04004	5e-05	0.00205706	42.7664	26.877	43.413	44.5911	31.984	16.126	26.8007	45.6179	9.03298	7.00528	6.96427	5.94419	7.89009	13.8934
ZBTB43	XLOC_037273	chr9:129566493-129601704	34.976	8.46924	2.04606	5e-05	0.00205706	39.0549	33.2334	36.3724	34.3097	38.7422	30.8286	25.685	41.5821	7.9101	7.7942	11.7205	8.11716	6.9789	8.29455
TRPV3	XLOC_014975	chr17:3413795-3461289	6.37049	1.54088	2.04765	5e-05	0.00205706	2.94416	4.80262	8.51439	7.19879	4.47792	10.0948	5.68398	7.24726	3.70949	1.78035	0.765255	0.352766	0.269971	2.36743
FOSB	XLOC_017315	chr19:45970987-45980105	135.838	32.6356	2.05737	0.00025	0.0079339	150.875	150.674	172.036	153.144	114.203	188.714	70.1612	86.8953	110.337	19.6097	2.63086	30.4401	6.67999	26.1159
IFNLR1	XLOC_001495	chr1:24480644-24514313	9.69192	2.32549	2.05924	5e-05	0.00205706	9.61653	6.55696	12.9274	18.099	8.11189	6.4588	5.02896	10.7358	3.49765	2.27642	2.02398	1.58132	2.58728	1.98631
FAM83G	XLOC_015123	chr17:18853988-18950336	45.1733	10.7594	2.06987	5e-05	0.00205706	58.7899	26.7901	44.9263	45.5272	42.7297	47.0617	35.3867	60.1745	19.3939	11.5786	9.42622	6.28853	5.37964	12.4896
ETS2	XLOC_022607	chr21:40175051-40197657	208.981	49.641	2.07376	5e-05	0.00205706	260.198	192.443	217.23	202.188	194.559	188.169	217.261	199.797	52.6252	50.5842	48.2831	76.8854	30.9851	38.4832
ELOVL7	XLOC_028881	chr5:60046727-60140101	4.57082	1.08552	2.07407	5e-05	0.00205706	3.72018	2.25782	6.47145	5.22718	5.25821	4.75588	3.58036	5.29549	1.15785	2.00287	1.26578	0.515872	0.767311	0.803448
MB21D2	XLOC_025330	chr3:192514604-192635950	4.3324	1.02638	2.0776	5e-05	0.00205706	0.85302	4.94028	2.43136	8.72613	3.70907	4.73706	8.72499	0.537332	3.01056	0.563185	0.223917	1.52984	0.0549661	0.775828
KLHL21	XLOC_001370	chr1:6640050-6664802	93.797	22.1428	2.08271	5e-05	0.00205706	115.319	68.075	100.537	93.1182	77.35	114.061	66.1372	115.778	34.9325	20.8237	17.8181	21.1078	14.6414	23.5333
RHOV	XLOC_012099	chr15:41164411-41166487	117	27.376	2.09553	5e-05	0.00205706	116.613	161.622	173.903	105.75	107.538	74.4789	134.307	61.7898	42.3235	36.5871	20.0598	25.6156	14.106	25.5639
NEDD9	XLOC_030780	chr6:11183273-11382581	58.4079	13.6613	2.09607	5e-05	0.00205706	62.2391	43.4636	49.7397	100.999	101.882	38.0135	28.5435	42.3824	16.6525	13.0946	5.67747	20.7596	9.32855	16.4551
RND3	XLOC_020035	chr2:151322128-151344294	249.983	58.4215	2.09726	5e-05	0.00205706	272.028	261.899	235.901	284.259	336.349	203.18	206.239	200.011	96.65	50.5756	46.0544	40.327	63.2192	53.7031
SDPR	XLOC_020167	chr2:192699031-192712006	18.7068	4.35334	2.10336	5e-05	0.00205706	19.5489	25.6421	18.7028	11.3915	29.9804	15.3971	18.4228	10.5684	3.29908	3.33503	3.40281	5.60544	4.71275	5.76492
NR4A1	XLOC_007485	chr12:52416615-52453477	164.639	37.9972	2.11534	5e-05	0.00205706	218.264	232.322	195.671	185.749	120.741	173.622	133.697	57.0463	142.037	20.7784	11.6275	20.9433	5.35923	27.2382
PIGA	XLOC_039150	chrX:15337369-15353676	23.4019	5.38881	2.11859	5e-05	0.00205706	19.2747	20.7634	23.8686	33.1028	32.005	18.305	18.6833	21.2128	5.21914	5.01832	4.08509	6.73659	6.02991	5.2438
RAP2B	XLOC_024517	chr3:152874428-152892893	44.0797	10.1017	2.12552	5e-05	0.00205706	51.1409	40.6593	53.3473	52.954	64.7726	30.7135	21.2831	37.7671	16.7452	11.5548	8.4088	7.07724	7.33679	9.48736
PLK2	XLOC_028877	chr5:57748573-57755986	70.6375	16.0904	2.13423	5e-05	0.00205706	79.7607	50.5703	66.6615	74.1463	102.576	60.8109	78.5468	52.0273	21.0994	16.0477	11.3494	16.0996	14.0739	17.8726
KRT24	XLOC_015261	chr17:38853623-38860002	80.5682	18.2904	2.13912	5e-05	0.00205706	13.6382	36.0989	60.1693	21.9432	92.5131	113.973	94.0817	212.128	39.3779	18.1292	3.44576	13.6291	0.527326	34.6332
RHOB	XLOC_018719	chr2:20646742-20652157	403.877	91.621	2.14017	5e-05	0.00205706	447.007	385.623	494.565	421.263	412.039	322.007	290.482	458.029	236.242	56.4265	34.5321	100.505	48.9529	73.0668
RASSF9	XLOC_008334	chr12:86194465-86230380	34.6867	7.85896	2.14197	5e-05	0.00205706	41.1181	39.5185	35.4833	52.4339	38.0578	30.9351	22.7184	17.2289	7.21421	10.3677	7.88825	7.12564	7.73424	6.82368
GJB6	XLOC_009631	chr13:20796100-20806534	5.30377	1.19709	2.14748	0.0008	0.0198117	10.7306	3.79536	4.15271	4.28422	8.21635	7.406	2.31157	1.53331	0.45071	1.83296	0.391003	1.24068	0.390108	2.8771
GRAMD3	XLOC_028450	chr5:125695787-125830447	54.4313	12.2836	2.1477	5e-05	0.00205706	38.8928	26.9048	59.8761	59.3488	84.9059	59.4195	48.5899	57.5128	19.8766	13.5059	7.68382	8.55849	8.115	15.9618
TICAM1	XLOC_017718	chr19:4815849-4831776	27.0965	6.10596	2.14982	5e-05	0.00205706	13.2839	21.5129	25.7485	28.8834	17.488	56.1521	18.4283	35.2747	19.8856	3.91247	3.13434	2.38494	1.18932	6.12914
MIR30C2	XLOC_031121	chr6:72084869-72091268	5.55123	1.25078	2.14998	5e-05	0.00205706	8.43309	2.21219	5.38695	4.44268	3.8723	8.4148	5.21915	6.42865	1.292	1.55128	1.29879	1.03076	0.385075	1.94674
LINC00707	XLOC_003635	chr10:6821411-6884868	7.40901	1.66628	2.15265	0.00045	0.0127361	5.85093	3.00615	3.11426	0.90169	14.7937	16.6055	2.03303	12.9668	1.36309	2.09795	0.574119	0.514457	0.827133	4.62091
TSC22D1	XLOC_009728	chr13:45006278-45154568	166.913	37.3185	2.16114	5e-05	0.00205706	202.463	138.286	178.692	163.181	217.493	116.772	176.545	141.874	59.4359	33.9566	33.548	35.0642	34.1105	27.7958
CLDND1	XLOC_024998	chr3:98232043-98241910	61.6146	13.7698	2.16176	5e-05	0.00205706	62.3174	48.2355	58.2446	66.2158	77.7783	60.3118	47.5975	72.2157	15.0041	13.843	13.0332	16.3227	9.85967	14.5562
TGIF1	XLOC_016097	chr18:3411924-3460275	185.393	41.3463	2.16475	5e-05	0.00205706	190.963	189.947	205.446	213.726	226.245	174.677	130.635	151.505	99.2192	35.4124	21.9003	30.4963	28.5639	32.4859
THRB-AS1	XLOC_024749	chr3:24141464-24543928	5.95345	1.32613	2.1665	0.0003	0.00924743	6.68866	4.59109	4.58687	4.38219	5.70362	7.79282	4.08149	9.80088	2.11282	1.23317	1.69806	0.625329	0.501299	1.78613
SGMS2	XLOC_026766	chr4:108744586-108841429	112.74	25.0508	2.17007	5e-05	0.00205706	130.659	86.5368	114.419	138.745	165.296	78.1432	71.5217	116.598	23.4053	28.751	23.0627	26.1107	27.1277	21.8475
SIRT1	XLOC_003809	chr10:69644404-69678921	24.8032	5.48063	2.17811	5e-05	0.00205706	27.5179	17.8071	26.5049	25.4578	30.0527	30.2381	20.72	20.1269	5.67479	6.43437	4.8374	6.40585	3.72929	5.80207
CEMIP	XLOC_011895	chr15:81071580-81282205	13.1884	2.90665	2.18183	5e-05	0.00205706	23.3189	2.7391	12.4836	5.44019	20.3515	13.6927	4.25245	23.2284	1.87167	4.43538	3.11799	1.15696	0.853405	6.00451
KRT6A	XLOC_008168	chr12:52879563-52887195	221.774	48.4007	2.19599	5e-05	0.00205706	205.286	31.568	166.773	120.453	255.824	417.796	148.9	427.593	15.0835	51.2031	11.5068	26.0428	10.4069	176.161
TIAM1	XLOC_022743	chr21:32489797-32931290	23.242	5.05575	2.20073	5e-05	0.00205706	26.9104	11.8437	23.1201	22.0971	34.6205	20.3778	9.66011	37.3059	3.59557	6.3733	5.38859	4.12618	2.1583	8.69259
PVRL3	XLOC_024317	chr3:110790605-110913016	3.06426	0.664712	2.20474	5e-05	0.00205706	3.62705	3.43185	3.2923	2.62514	3.20949	2.21318	2.20622	3.90884	0.614292	0.994393	0.319115	0.908164	0.418229	0.73408
CCL20	XLOC_019447	chr2:228678557-228682897	26.2309	5.67454	2.20869	5e-05	0.00205706	1.7196	14.133	46.0841	35.8979	6.93613	71.283	27.4934	6.30037	4.01264	9.62329	1.15249	16.0614	0.32454	2.87288
MIR4320	XLOC_016409	chr18:47340392-47721538	6.13725	1.31601	2.22142	0.00055	0.0151257	5.70863	3.41881	4.81326	4.91314	3.71407	6.18469	4.02674	16.3186	1.80203	1.09837	1.98838	0.971741	0.725143	1.31041
FRMD6	XLOC_010376	chr14:51921229-52197552	15.6981	3.35033	2.22821	5e-05	0.00205706	23.4097	6.3524	10.89	15.3208	23.7231	13.6248	11.6751	20.5886	1.93435	5.07805	3.54168	2.42163	2.56859	4.55767
KBTBD8	XLOC_024234	chr3:67048726-67061632	2.40322	0.512635	2.22896	5e-05	0.00205706	4.09095	1.0951	1.43112	2.25881	3.01755	2.65328	2.67758	2.00134	0.198384	0.937229	0.336304	0.535376	0.275855	0.792664
CDKN1C	XLOC_005966	chr11:2903466-2907065	35.8416	7.56445	2.24433	5e-05	0.00205706	28.725	27.8964	54.291	45.179	16.6324	51.4662	33.9819	28.5607	18.6287	4.89738	2.59445	9.14581	4.20418	5.91618
GJB3	XLOC_000296	chr1:35246421-35252991	94.4423	19.9042	2.24636	5e-05	0.00205706	101.497	71.8836	103.344	107.329	86.7617	69.8696	61.2242	153.629	22.2016	23.6423	12.754	17.2164	9.70132	33.9096
IGF2BP2	XLOC_024620	chr3:185356798-185542827	3.93399	0.81649	2.26849	5e-05	0.00205706	4.11073	3.06237	3.07685	4.99928	2.55447	3.84464	2.83918	6.98438	0.960242	0.767921	0.833236	0.968868	0.65187	0.716804
INSIG1	XLOC_034112	chr7:155087510-155103247	98.4779	20.419	2.26989	5e-05	0.00205706	134.9	101.266	90.842	117.465	109.962	76.3532	57.6787	99.3561	40.8412	16.4526	6.69898	32.0635	14.4906	11.967
SPRR1A	XLOC_000803	chr1:152956491-152959193	118.519	24.5221	2.27297	5e-05	0.00205706	30.146	49.5005	197.276	54.1245	18.1148	292.899	109.807	196.287	33.3667	19.4604	4.54033	20.6576	4.32981	64.7776
PHACTR3	XLOC_021840	chr20:58152563-58422926	3.61623	0.745189	2.27881	5e-05	0.00205706	1.11354	1.88679	8.05678	1.45486	2.715	1.36749	2.07146	10.2639	0.0760049	0.119514	0.267639	3.24227	0.678227	0.0874787
PIP5K1A	XLOC_000771	chr1:151169362-151222482	65.5798	13.4054	2.29044	5e-05	0.00205706	60.835	61.7828	62.4125	60.915	77.6824	61.2478	64.9429	74.8198	17.5245	13.6903	13.7298	12.0323	10.9159	12.5395
CDR2	XLOC_013553	chr16:22357027-22385938	33.979	6.92024	2.29575	5e-05	0.00205706	36.8473	23.244	30.6129	31.7789	47.4176	28.8135	20.9995	52.1185	12.177	6.4422	6.05186	4.87178	5.61756	6.36107
GRHL3	XLOC_000206	chr1:24641499-24741587	43.9569	8.95015	2.2961	0.0013	0.0283417	40.2567	29.5956	50.0185	41.6203	46.8216	51.966	33.5995	57.7768	26.5101	7.16039	3.53832	2.91948	2.21262	11.36
UBTD2	XLOC_029235	chr5:171632203-171711048	42.1294	8.49034	2.31093	5e-05	0.00205706	41.2689	27.7091	39.1133	40.1784	57.188	44.6358	33.5829	53.3587	8.44853	10.8839	7.13051	6.52691	7.82892	10.1233
BACH2	XLOC_031171	chr6:90636246-91006627	3.52249	0.707426	2.31594	0.0001	0.00376494	2.3544	1.55427	3.10339	3.73183	5.17362	5.52271	1.23969	5.5	0.730264	1.23929	0.612491	0.708335	0.294943	0.659229
CSF3	XLOC_014571	chr17:38171613-38174160	18.807	3.73593	2.33173	5e-05	0.00205706	1.00006	9.25778	19.7811	51.0627	2.70284	40.6883	24.8612	1.10215	2.69749	4.36862	1.99235	10.782	0.277463	2.29764
GJB2	XLOC_009630	chr13:20760234-20767143	53.7024	10.6518	2.3339	5e-05	0.00205706	76.3006	48.7288	53.3531	39.3184	65.6332	59.7504	34.6144	51.9207	9.88291	14.3922	5.00801	10.0326	3.59466	21.0002
LBH	XLOC_018775	chr2:30454396-30483128	46.8122	9.27041	2.33618	5e-05	0.00205706	84.0885	24.4387	70.5565	60.7567	73.6257	19.3274	10.5412	31.1631	6.87641	14.9986	2.44345	5.28205	3.75461	22.2673
LIF	XLOC_023509	chr22:30636343-30653422	67.7397	13.4075	2.33696	5e-05	0.00205706	28.8348	65.2205	103.373	101.354	54.2372	31.877	39.7353	117.286	34.8752	2.83513	1.82125	31.9022	1.28803	7.72322
HMOX1	XLOC_023262	chr22:35777009-35791228	144.974	28.4794	2.34781	5e-05	0.00205706	49.6395	55.0792	79.2668	181.685	297.066	89.3174	38.9235	368.818	81.5875	16.1497	7.93578	30.8833	11.3037	23.0162
ACKR3	XLOC_019489	chr2:237478379-237490994	12.4477	2.43129	2.35608	5e-05	0.00205706	8.7856	15.3045	19.4987	13.8482	4.51032	13.7252	19.6037	4.30546	0.420745	2.8578	6.42825	3.24303	0.92027	0.717656
CYP1A1	XLOC_012278	chr15:75011574-75017907	55.9369	10.8926	2.36046	0.00135	0.0290899	40.1192	71.6352	74.5994	37.3085	51.5716	76.2945	52.0736	43.8936	51.6239	0.16433	0.400747	0.581159	0.168551	12.4166
ARG2	XLOC_010446	chr14:68086578-68141602	59.4819	11.4691	2.3747	0.00015	0.00531406	58.9423	43.7934	60.2364	64.5197	62.1971	47.8677	81.4783	56.8203	15.2615	15.5794	7.50323	8.17092	6.40047	15.899
IL1RL1	XLOC_019033	chr2:102927961-102968813	12.8278	2.46134	2.38176	5e-05	0.00205706	5.21762	2.99862	2.46647	17.3048	26.0269	11.1204	1.56813	35.9194	1.09729	2.79837	0.219169	0.719859	0.692145	9.2412
C2CD4A	XLOC_011776	chr15:62359175-62363116	4.61468	0.87862	2.39292	5e-05	0.00205706	8.50694	1.47016	2.88892	2.73589	5.89591	8.73891	3.89321	2.78752	1.23574	1.81837	0.491306	0.713247	0.13651	0.876544
GPR115	XLOC_030392	chr6:47666288-47689836	5.06116	0.963496	2.39312	5e-05	0.00205706	3.8539	2.32622	6.20985	4.97478	7.74962	2.92999	2.97702	9.46793	1.33126	1.3694	1.04608	0.375323	0.313599	1.3453
SPRR2C	XLOC_002018	chr1:153112593-153113969	9.07333	1.72247	2.39715	0.0017	0.0341775	7.78916	2.05068	1.25473	2.0202	2.39512	44.6768	6.18855	6.21136	0.289363	6.35701	0.113671	2.04794	0.106114	1.42073
SIK1	XLOC_022817	chr21:44834227-44847039	109.985	20.8077	2.40212	5e-05	0.00205706	118.22	135.773	126.66	133.022	72.4261	106.155	130.696	56.9313	54.783	15.2262	9.63233	22.3241	6.57637	16.3043
FERMT2	XLOC_010880	chr14:53323877-53417815	36.5211	6.90835	2.40232	5e-05	0.00205706	60.1051	20.4225	47.5495	33.3615	47.8299	16.4426	33.4495	33.0079	9.16988	7.54586	10.5199	3.65643	3.78176	6.77632
SPRR2D	XLOC_002013	chr1:153012200-153013594	49.8266	9.42008	2.40311	0.0018	0.035661	1.22353	3.78011	34.3171	14.7006	30.0946	291.233	16.0001	7.26338	9.4343	4.66271	1.61394	3.29567	3.12601	34.3879
MAPRE2	XLOC_016185	chr18:32556891-32723583	6.82343	1.28984	2.4033	5e-05	0.00205706	3.87796	6.53699	6.64646	10.7123	4.35909	8.08651	3.38661	10.9815	1.19339	1.18562	0.308797	2.33751	1.06292	1.65082
YOD1	XLOC_002335	chr1:207215778-207254470	43.2256	8.13327	2.40998	5e-05	0.00205706	42.4092	33.4838	31.1736	42.5841	46.554	69.0914	40.0497	40.4593	8.03535	6.06994	9.61678	8.48279	8.87322	7.72152
ARL5B	XLOC_003670	chr10:18948217-18972834	66.2554	12.3617	2.42217	5e-05	0.00205706	69.4968	49.3082	68.7343	79.445	92.3816	59.7696	42.0427	68.8654	14.6245	11.5139	6.55022	23.6257	6.87768	10.978
SPOCD1	XLOC_001554	chr1:32255995-32281652	1.51154	0.281116	2.42678	5e-05	0.00205706	1.6046	1.41731	1.82699	3.06304	1.40072	1.19221	0.231772	1.35564	0.37019	0.406445	0.0880149	0.219514	0.331632	0.270901
C8orf4	XLOC_035484	chr8:40010905-40015573	144.13	26.769	2.42873	5e-05	0.00205706	92.9665	179.616	177.028	166.297	181.473	125.159	132.687	97.8098	76.5631	22.9267	12.4164	23.3091	10.2723	15.1264
RHCG	XLOC_012367	chr15:90014496-90039844	13.718	2.54597	2.42978	0.0001	0.00376494	2.17564	0.806021	2.69061	4.36103	7.37188	79.58	3.0475	9.71095	4.11315	0.381654	1.5297	1.59007	0.751016	6.91026
MSX2	XLOC_028668	chr5:174151574-174157902	1.58918	0.293591	2.43641	0.0006	0.0161952	0.618623	0.742138	2.64919	1.2926	1.76266	2.45109	1.33558	1.86159	0.744201	0.254701	0.124945	0.243608	0.201017	0.193073
CXCL2	XLOC_027147	chr4:74961855-74965472	40.557	7.46366	2.442	5e-05	0.00205706	9.90858	20.394	55.1384	71.4705	10.5811	98.6096	50.6498	7.70394	8.62529	9.90159	2.90034	14.562	1.42431	7.36841
ODC1	XLOC_019571	chr2:10580496-10588680	80.5929	14.6391	2.46082	5e-05	0.00205706	82.2103	51.1116	61.1088	94.1563	61.1116	112.502	142.623	39.9197	23.1301	11.2672	9.87395	16.4227	15.9914	11.1494
LDLR	XLOC_016944	chr19:11199476-11244704	73.7513	13.3685	2.46383	5e-05	0.00205706	76.1521	41.8619	59.7036	88.6399	75.1357	39.6316	56.8613	152.025	24.0442	12.1813	10.0236	15.0255	7.20158	11.7346
SLC19A2	XLOC_002183	chr1:169433148-169458268	39.0575	7.07145	2.46552	5e-05	0.00205706	52.1552	39.934	43.0719	40.3417	34.7617	34.427	39.7095	28.0594	10.9744	6.24981	6.71047	7.26574	5.91906	5.30922
SLC22A16	XLOC_031212	chr6:110745781-110797844	19.9391	3.60961	2.46569	0.00055	0.0151257	22.6253	6.0938	18.275	18.9848	37.4355	9.59035	21.4324	25.0759	4.61119	1.7748	0.0959425	0.23544	0.137953	14.8023
SERTAD1	XLOC_018083	chr19:40927174-40932020	182.103	32.8344	2.47147	5e-05	0.00205706	276.559	176.911	236.062	193.339	169.828	109.582	129.302	165.242	72.5547	30.4623	10.6367	27.6218	15.9714	39.7595
SLC26A9	XLOC_002327	chr1:205882176-205912588	1.59821	0.287981	2.47241	0.0002	0.00662532	0.695996	1.28462	1.55741	1.51962	0.342524	6.03226	0.7583	0.59494	0.064442	0.212073	0.45295	0.129856	0.107438	0.76113
OTOP3	XLOC_014835	chr17:72931896-72946114	2.67035	0.480534	2.47432	5e-05	0.00205706	2.10023	3.62951	4.21474	2.16723	2.56216	3.1613	1.18597	2.34168	0.946117	0.81277	0.0855555	0.447037	0.19345	0.398273
RGCC	XLOC_009431	chr13:42031541-42045013	133.626	23.762	2.49147	5e-05	0.00205706	149.824	130.372	136.125	133.981	136.865	110.667	175.86	95.3131	48.4982	23.4671	12.0331	18.7867	18.2274	21.5593
PDK4	XLOC_034447	chr7:95212808-95225925	17.8528	3.12231	2.51546	5e-05	0.00205706	22.4899	19.7479	20.7488	28.296	17.8782	11.3574	7.16771	15.1363	3.3941	2.53886	0.569689	8.05681	2.05605	2.11836
KLF6	XLOC_004138	chr10:3815664-3827474	159.959	27.741	2.52761	5e-05	0.00205706	158.332	137.029	155.775	165.364	176.943	170.097	116.596	199.532	53.079	25.6734	11.3746	39.3585	15.1337	21.8266
C1orf116	XLOC_002334	chr1:207186431-207209481	88.9651	15.37	2.53312	5e-05	0.00205706	87.7295	68.4648	91.4963	71.7417	78.8951	104.068	77.5183	131.807	30.6593	11.4552	11.0119	10.4717	10.1688	18.453
SERPINB5	XLOC_016247	chr18:61144143-61172318	63.3803	10.9075	2.53871	5e-05	0.00205706	97.2728	22.609	50.2183	62.3231	108.71	31.6653	47.6225	86.6217	12.5476	11.2256	8.32028	7.36877	7.08922	18.8938
FST	XLOC_028249	chr5:52775660-52783073	6.43673	1.10291	2.54501	0.0011	0.0251081	8.12718	1.59142	3.30215	14.299	8.90588	4.28381	1.94089	9.04349	1.0268	2.68256	0.655482	0.321523	0.250379	1.68071
CYP3A43	XLOC_033842	chr7:99425635-99463727	1.17825	0.201409	2.54844	0.0007	0.0181042	1.56681	0.749043	1.51332	2.1012	0.786764	0.616996	0.813641	1.2782	0.384967	0.0475316	0.134546	0.349669	0.264679	0.0270599
GEM	XLOC_036072	chr8:95261484-95274547	4.94451	0.842542	2.55301	5e-05	0.00205706	6.32112	2.65851	5.24916	8.50748	4.94926	6.70524	2.96089	2.20444	0.374482	0.680222	0.5016	0.353661	1.24891	1.89638
SHISA2	XLOC_009656	chr13:26618734-26625198	46.0352	7.78132	2.56465	5e-05	0.00205706	86.5115	46.4157	34.9145	30.208	39.4174	56.9641	49.7166	24.1341	2.87065	10.5226	11.8167	6.26556	6.01529	9.19714
SFN	XLOC_000237	chr1:27187719-27193186	521.752	87.23	2.58047	5e-05	0.00205706	514.645	273.625	723.462	665.018	472.241	413.95	294.836	816.243	182.556	130.338	29.2447	27.0845	33.3691	120.787
CYP3A5	XLOC_034466	chr7:99245535-99277716	82.1338	13.6534	2.58871	5e-05	0.00205706	47.5099	66.4865	92.3326	93.9076	76.1662	80.703	71.3415	128.623	31.9103	11.0312	15.6159	7.1463	6.37391	9.84292
TAF4B	XLOC_016166	chr18:23806408-23971720	5.91181	0.956504	2.62776	5e-05	0.00205706	6.31977	3.05136	8.43974	6.58948	5.10626	7.40832	3.57202	6.80753	0.791773	1.09413	0.673385	0.717811	1.82667	0.635261
CDKN1A	XLOC_030316	chr6:36644236-36655116	217.948	35.0592	2.63612	5e-05	0.00205706	258.263	162.703	320.321	275.846	203.827	169.567	114.147	238.91	53.1467	38.0691	12.1847	34.1706	31.2727	41.5115
ETS1	XLOC_006652	chr11:128325211-128457453	16.3607	2.62288	2.64101	5e-05	0.00205706	9.86359	8.89859	19.7489	24.6744	14.8831	22.8232	11.2146	18.7791	2.80423	3.20475	2.1811	2.96814	2.42348	2.15559
F2RL1	XLOC_028330	chr5:76114706-76133585	114.153	18.2493	2.64506	5e-05	0.00205706	120.619	94.4394	136.75	125.615	166.41	76.4807	59.2244	133.688	27.3851	22.7231	9.98506	17.1732	20.5219	11.7076
OVOL1	XLOC_005588	chr11:65554504-65564690	74.9429	11.9349	2.6506	5e-05	0.00205706	85.4285	89.5695	122.124	84.3752	71.3731	54.734	33.7175	58.2212	39.758	7.31959	3.20954	4.37827	2.70971	14.2346
EFNB2	XLOC_009877	chr13:107141898-107187388	17.2097	2.68825	2.67849	5e-05	0.00205706	22.0763	14.4946	13.7271	9.14698	21.371	16.9649	17.6114	22.2856	2.97175	2.71533	2.98684	2.86599	1.46417	3.12539
OASL	XLOC_008509	chr12:121455493-121477045	41.6465	6.45724	2.68921	5e-05	0.00205706	12.9601	16.0658	155.222	34.8172	22.8465	12.5825	11.0636	67.6143	9.44474	11.8025	3.69685	2.46649	6.94853	4.3843
CTSV	XLOC_037700	chr9:99791958-99801925	11.6497	1.77857	2.7115	5e-05	0.00205706	16.777	2.5434	7.44802	6.90682	20.2254	8.21367	3.69861	27.3848	1.02894	1.50028	0.721778	1.70719	1.60795	4.1053
IL1A	XLOC_019956	chr2:113531455-113542971	2.89341	0.43764	2.72495	0.00025	0.0079339	1.30738	1.28675	3.5359	3.7885	3.20811	5.95418	1.97449	2.09198	0.180224	0.992272	0.0868405	0.381355	0.0688042	0.916345
SNAI2	XLOC_035944	chr8:49830238-49833999	2.2476	0.339277	2.72785	0.00015	0.00531406	6.72165	0.972028	1.84672	2.02661	3.19297	1.04356	1.36821	0.809031	0.322369	0.20217	0.159772	0.431004	0.0319027	0.888442
TNFAIP3	XLOC_030618	chr6:138144680-138206226	135.681	20.4217	2.73205	5e-05	0.00205706	37.4161	93.5253	182.852	226.007	66.2355	265.829	108.055	105.528	26.1806	23.3687	7.37717	39.2847	8.90685	17.4119
ITPKC	XLOC_017234	chr19:41222846-41256645	331.165	48.2411	2.77922	5e-05	0.00205706	393.181	319.208	502.98	387.279	286.382	255.135	136.733	368.426	142.403	33.9658	20.2945	24.6859	22.5869	45.5104
WEE1	XLOC_005273	chr11:9593062-9615183	128.008	18.2801	2.80789	5e-05	0.00205706	147.153	127.786	137.195	126.84	165.171	91.4571	85.9888	142.471	39.4414	11.6203	11.4874	16.6794	17.261	13.1911
NRARP	XLOC_037957	chr9:140190561-140196834	63.6434	9.00478	2.82125	5e-05	0.00205706	108.248	45.2414	39.8449	44.8173	37.1302	116.536	84.3367	32.9923	24.0954	5.25851	2.40236	6.06515	1.68828	14.5189
CLDN4	XLOC_033746	chr7:73240933-73256855	2786.3	394.181	2.82142	5e-05	0.00205706	2843.9	2480.54	3803.53	3688.13	2548.47	1363.34	1235.35	4327.13	1077.45	389.444	115.089	164.88	190.657	427.567
PMAIP1	XLOC_016240	chr18:57567191-57573632	163.606	22.8695	2.83873	5e-05	0.00205706	191.792	119.742	186.47	202.406	200.706	163.253	112.081	132.397	58.4855	23.5698	8.06133	14.0926	10.4299	22.578
SEMA7A	XLOC_012273	chr15:74701455-74726318	17.696	2.38579	2.89088	5e-05	0.00205706	8.499	9.4898	18.178	36.5323	18.2609	14.3351	4.23699	32.0356	1.92964	3.96822	0.429031	2.66223	0.710826	4.61478
AREG	XLOC_026672	chr4:75310814-75320726	8.05445	1.063	2.92164	0.00025	0.0079339	13.5159	9.23952	15.4507	0	4.81881	7.0559	8.84413	5.51061	1.92583	0.713678	0.349479	2.09628	0.048528	1.24423
PLAU	XLOC_003852	chr10:75669064-75682535	297.744	38.8844	2.93681	5e-05	0.00205706	143.549	257.742	411.864	458.429	234.579	309.584	107.294	458.91	98.4579	28.9927	11.6237	63.9055	7.62473	22.7021
LINC00881	XLOC_024525	chr3:156799404-156840791	2.75532	0.359629	2.93764	0.0014	0.0295433	1.56846	3.31828	3.45392	2.37468	1.58705	4.38844	3.93206	1.41968	0.926508	0.265901	0.232506	0.187223	0.151117	0.39452
DSG3	XLOC_016175	chr18:29027611-29060330	27.3612	3.54746	2.94727	5e-05	0.00205706	39.8824	6.54551	17.872	17.0292	51.9086	27.8846	10.1523	47.6149	1.60838	5.47312	2.73875	2.60312	0.882375	7.97899
ADRB2	XLOC_028574	chr5:148205514-148255995	69.0954	8.82916	2.96824	5e-05	0.00205706	59.9697	56.1441	81.3128	72.5794	75.332	79.1863	80.5017	47.7369	16.5245	6.94901	7.85046	11.2554	3.82898	6.56661
GADD45A	XLOC_000480	chr1:68150822-68155966	113.938	14.496	2.97453	5e-05	0.00205706	131.63	111.79	138.488	203.695	118.709	78.1717	23.1314	105.892	24.8534	10.8204	12.9365	12.7557	12.7828	12.8269
FGFBP1	XLOC_027024	chr4:15935326-15940363	116.748	14.6515	2.99428	5e-05	0.00205706	137.237	84.7322	111.903	86.6366	177.312	49.4186	78.6112	208.135	13.3281	18.0194	9.60015	12.8514	9.94863	24.1612
FZD7	XLOC_019330	chr2:202899309-202903160	3.28145	0.407646	3.00894	0.00025	0.0079339	5.46323	1.72659	4.53684	3.06658	2.78513	4.51457	1.72288	2.43574	0.849726	0.594564	0.264718	0.261576	0.058803	0.41649
ATF3	XLOC_001145	chr1:212738675-212796523	221.994	27.5218	3.01188	5e-05	0.00205706	285.513	408.951	274.697	244.348	215.927	87.9272	144.602	113.987	125.421	8.75512	2.97869	9.02351	7.23754	11.7148
SPRR2E	XLOC_002016	chr1:153065610-153067004	66.0638	8.09349	3.02903	5e-05	0.00205706	0.291488	5.6708	11.0262	6.27167	15.0857	468.718	20.317	1.13009	6.33173	8.91629	2.6233	5.73124	3.3279	21.6305
S100A7	XLOC_002025	chr1:153430217-153433137	102.74	12.3275	3.05905	0.00035	0.010381	0	1.09758	1.17074	18.7913	68.0558	685.535	45.1135	2.15976	10.4789	3.27027	10.1248	4.62127	9.22912	36.2406
SLC25A25	XLOC_037284	chr9:130830478-130890741	263.108	31.518	3.06141	5e-05	0.00205706	379.298	259.493	362.03	311.454	249.624	120.417	160.1	262.448	68.1799	18.275	27.264	26.1527	24.775	24.4614
NCOA7	XLOC_030581	chr6:126102306-126253777	180.899	21.6452	3.06307	5e-05	0.00205706	185.145	155.584	201.044	348.421	264.813	84.5578	109.495	98.1346	46.4285	29.1761	8.10814	21.6384	6.92935	17.5905
MAFF	XLOC_023290	chr22:38597938-38613417	386.661	46.0818	3.0688	5e-05	0.00205706	388.32	428.741	539.17	388.179	339.594	269.621	405.534	334.131	157.698	25.651	9.10584	40.5397	9.54961	33.9463
BIRC3	XLOC_005769	chr11:102188124-102214082	80.638	9.52453	3.08174	5e-05	0.00205706	27.5843	87.1881	125.466	87.4405	72.9066	101.827	107.086	35.6051	15.7449	10.3382	4.28769	11.4514	7.06922	8.25579
SPRR2F	XLOC_002017	chr1:153084612-153085989	17.1174	2.01839	3.08419	5e-05	0.00205706	0	2.32853	1.42808	3.03981	1.9361	121.246	6.59064	0.370434	1.96392	3.69115	0.13037	2.4178	0.47931	3.42778
CLCF1	XLOC_006365	chr11:67084790-67170068	64.4063	7.09479	3.18237	5e-05	0.00205706	74.1822	46.0237	58.9276	85.755	67.7928	59.6149	49.9455	73.0084	16.1397	4.78384	8.69916	4.71325	3.74922	4.48357
MTRNR2L1	XLOC_014449	chr17:22022436-22023991	4.26224	0.469515	3.18237	5e-05	0.00205706	0.13081	0.191639	0.870555	0.145488	31.0574	1.41852	0.28356	0	0.17036	1.90103	0.161979	0.178407	0.255661	0.149651
EMP1	XLOC_007363	chr12:13349589-13373343	263.84	28.4813	3.21158	5e-05	0.00205706	253.481	172.99	181.784	243.335	463.336	288.213	94.5827	412.997	41.8752	16.6946	12.6495	17.827	10.4533	71.3883
KLK13	XLOC_018296	chr19:51558790-51568367	18.1909	1.93578	3.23224	0.0025	0.0449471	0.838379	0.944629	0.931934	1.3492	3.59115	132.84	2.24105	2.79145	1.03914	1.55907	0.421291	2.13749	1.29931	5.15836
EDN2	XLOC_001626	chr1:41944224-41950344	20.2593	2.09945	3.2705	0.00035	0.010381	17.6625	29.3804	32.6853	23.9896	35.3819	10.9085	3.8745	8.1916	6.52878	0.541314	0.0890369	5.14183	0.0353352	0.260393
C11orf96	XLOC_005376	chr11:43964105-43965433	30.8702	3.17114	3.28314	5e-05	0.00205706	14.0989	12.9977	40.326	58.0309	17.1358	35.9339	22.4185	46.0198	10.8395	3.13638	0.779302	1.0804	0.415261	2.77598
TIPARP	XLOC_024523	chr3:156389509-156429283	191.259	19.5638	3.28927	5e-05	0.00205706	167.184	206.618	180.663	188.952	244.269	186.23	207.805	148.353	54.3508	9.77016	7.56793	21.5226	11.4493	12.7219
DUSP5	XLOC_004020	chr10:112233838-112286549	798.562	80.7744	3.30544	5e-05	0.00205706	656.322	911.043	912.913	813.135	796.29	658.715	662.148	977.931	309.742	58.6084	16.8738	25.2463	15.7412	58.4346
NBPF18P	XLOC_000781	chr1:151983362-151999363	2.94397	0.297475	3.30692	5e-05	0.00205706	3.74212	2.62767	7.0539	2.43497	2.01476	2.44116	1.24795	1.98922	0.33735	0.109378	0.225371	0.225697	0.314275	0.572778
DKK1	XLOC_003786	chr10:54073953-54079345	118.348	11.3926	3.37687	5e-05	0.00205706	77.6322	45.64	75.7319	132.188	164.428	167.715	126.319	157.133	35.7038	9.34638	2.8095	4.80237	4.03586	11.6579
IL6	XLOC_033576	chr7:22766765-22771621	2.59334	0.241274	3.42607	0.00025	0.0079339	0.772102	2.67501	7.99005	4.98304	0.944219	1.51328	1.86899	0	0.130201	0.759327	0.149897	0.138831	0.129251	0.140134
AKAP12	XLOC_030659	chr6:151561133-151679888	26.5086	2.43652	3.44357	5e-05	0.00205706	11.1546	34.9277	19.945	38.6365	30.0742	11.9571	22.9727	42.4007	2.9224	2.52217	1.97713	2.39955	2.45088	2.34698
EPGN	XLOC_026670	chr4:75174096-75183256	2.83968	0.243581	3.54325	5e-05	0.00205706	2.7739	3.51962	4.3983	1.94577	2.12101	1.8206	3.76389	2.37438	0.295997	0.205893	0.341554	0.311749	0.0988503	0.207444
KRT6B	XLOC_008166	chr12:52840289-52845912	40.7628	3.47061	3.55399	5e-05	0.00205706	33.7287	20.7975	74.2995	33.5705	49.1564	34.6167	32.6578	47.2755	4.13739	3.57654	4.08206	1.3954	2.37771	5.25457
KRT16	XLOC_015309	chr17:39765908-39769197	119.267	9.98761	3.57791	5e-05	0.00205706	146.079	101.756	172.205	87.6061	139.023	98.1805	103.22	106.066	13.5292	6.30442	1.70932	2.51318	2.71559	33.154
HBEGF	XLOC_029105	chr5:139712427-139726188	106.475	8.89976	3.58061	5e-05	0.00205706	132.564	68.7765	129.746	145.273	110.994	103.806	84.5923	76.0516	14.0325	9.36202	1.16781	15.1259	1.20893	12.5014
MYC	XLOC_035692	chr8:128748211-128755273	73.4071	5.76195	3.67129	5e-05	0.00205706	130.001	40.7558	51.0012	54.5384	55.1088	92.7169	105.61	57.5242	15.8505	5.45592	3.74774	3.0612	1.9262	4.53014
TXNRD1	XLOC_009284	chr12:104609556-104756174	1.83895	0.142313	3.69174	0.00115	0.025959	1.45286	0.702692	1.03237	1.43626	3.3891	2.69152	1.12905	2.8777	0.319407	0.101372	0.165064	0.0631285	0.121583	0.0833204
IL36G	XLOC_019076	chr2:113735510-113743315	16.7264	1.26315	3.72703	5e-05	0.00205706	2.18039	3.39435	27.2501	22.9241	8.43716	57.4049	6.95642	5.26403	1.28685	1.13788	0.900467	0.269722	0.594049	3.38992
SERPINB2	XLOC_016252	chr18:61554891-61573404	611.362	46.07	3.73013	5e-05	0.00205706	620.878	454.02	526.256	1017.3	895.099	232.029	306.902	838.415	108.108	58.515	7.00897	20.8143	17.2602	64.7132
EDN1	XLOC_030103	chr6:12261453-12305045	29.2354	2.04403	3.83823	5e-05	0.00205706	22.855	11.4835	27.7394	59.3775	54.9924	14.1925	10.0787	33.1641	4.01345	1.47815	0.541285	4.57487	0.139942	1.51646
SERPINE1	XLOC_033869	chr7:100770369-100782547	20.1221	1.38639	3.85938	5e-05	0.00205706	23.1529	38.7856	22.0796	12.4738	21.2237	10.3635	5.68843	27.2097	3.15578	0.431229	1.14141	0.583818	2.79523	0.210884
FOSL1	XLOC_006344	chr11:65656306-65668005	64.2528	4.37642	3.87594	5e-05	0.00205706	56.8782	36.0567	58.2124	66.4093	51.5671	120.873	35.7418	88.2841	15.9338	2.07658	1.21111	1.76916	0.973656	4.29416
KRT17	XLOC_015310	chr17:39772867-39781833	859.899	51.1957	4.07007	5e-05	0.00205706	1044.07	603.911	1042.78	1606.4	691.236	506.571	751.132	633.096	114.726	47.9726	16.0679	34.299	11.4704	82.6383
LSAMP	XLOC_024356	chr3:115509863-116164385	3.54285	0.21081	4.0709	5e-05	0.00205706	4.39455	1.4442	1.31905	1.67744	1.77175	3.52325	2.11256	12.1	0.148632	0.184465	0.585345	0.0780618	0.113273	0.155085
GDA	XLOC_037081	chr9:74729510-74867691	13.4117	0.774403	4.11427	5e-05	0.00205706	8.78752	6.94742	10.777	6.89886	22.6899	20.5392	4.53435	26.1196	0.42527	0.990035	0.123645	1.52292	0.513262	1.07128
LINC01060	XLOC_026942	chr4:189353404-189523062	38.9736	2.13582	4.18964	5e-05	0.00205706	38.8388	27.4465	65.9505	38.6012	54.7284	29.1406	16.4126	40.6702	6.55387	2.30416	0.354833	1.31558	0.524465	1.76199
BMP2	XLOC_021584	chr20:6748348-6762919	12.0612	0.627905	4.26368	5e-05	0.00205706	10.8363	11.953	11.8783	11.8785	11.4613	24.0856	6.88033	7.51599	0.942999	1.29163	0.427189	0.419925	0.103851	0.581838
ERRFI1	XLOC_001374	chr1:8061777-8086423	266.772	13.8262	4.27013	5e-05	0.00205706	360.11	225.461	246.31	346.365	377.6	167.327	142.923	268.083	45.4735	8.454	5.11193	8.31551	5.76695	9.83533
BCAR3	XLOC_002937	chr1:93913621-94313397	2.0868	0.1079	4.27353	0.00205	0.0392055	3.97154	1.75696	2.9362	1.2569	2.10905	1.0632	1.15561	2.44497	0.155288	0.0985689	0.0687858	0.122766	0.0197036	0.182287
MIR5188	XLOC_007852	chr12:125392710-125412892	25.3344	0.225116	6.81429	5e-05	0.00205706	1.09819	57.688	34.6821	1.21904	106.157	0.614962	0.500312	0.715802	0.487771	0.22382	0.0652295	0.178857	0.134667	0.260349
